# Supplementary material for: For whom does it pay to be a moral capitalist? Sustainability of corporate financial performance of ESG investment
Source: PLoS One. 2023 May 1;18(5):e0285027. doi: 10.1371/journal.pone.0285027 (PMC10150969; doi:10.1371/journal.pone.0285027)
Supplement: S1 Data — (XLSX) [file pone.0285027.s002.xlsx]

## Sheet: Sheet1
Name	MSCI USA ESG LEADERS $ - TOT RETURN IND	MSCI AUSTRALIA ESG LEADERS $ - TOT RETURN IND	MSCI CANADA ESG LEADERS $ - TOT RETURN IND	MSCI CHINA ESG LEADERS $ - TOT RETURN IND	MSCI EUROPE ex UK ESG LEADERS $ - TOT RETURN IND	MSCI INDIA ESG LEADERS $ - TOT RETURN IND	MSCI JAPAN ESG LEADERS $ - TOT RETURN IND	MSCI RUSSIA ESG LEADERS $ - TOT RETURN IND	MSCI SOUTH AFRICA ESG LEADERS $ - TOT RETURN IND	MSCI UK ESG LEADERS $ - TOT RETURN IND
Code	MSUESG$(MSRI)	MSAUSG$(MSRI)	MSCASG$(MSRI)	MSCNSG$(MSRI)	MSUXSG$(MSRI)	MSINSG$(MSRI)	MSJPSG$(MSRI)	MSRUSG$(MSRI)	MSZASG$(MSRI)	MSUKSG$(MSRI)
2007-09-28	123.385	1000	1000	1000	1000	1000	1000	1000	1000	1000
2007-10-01	125.009	1006.47	1010.89	999.865	1009.31	1009.72	995.608	990.476	998.889	1008.93
2007-10-02	125.188	1012.6	995.029	1056.46	1006.82	1009.72	1011.01	1026.67	1029.07	1009.83
2007-10-03	124.727	1022.17	988.911	1024.33	1006.03	1051.26	1016.72	1040	1066.6	1014.42
2007-10-04	124.905	1011.86	997.881	988.121	1003.45	1053.66	1014.54	1057.14	1066.41	1020.56
2007-10-05	126.372	1027.44	1030.11	1015.22	1011.21	1052.65	1011.13	1081.9	1085.98	1025.69
2007-10-08	125.995	1030.87	1025.41	1015.32	1003.11	1038.51	1003.57	1085.71	1087.74	1013.59
2007-10-09	126.928	1041.2	1031.32	1023.26	1009.02	1086.23	1011.89	1089.52	1079.36	1021.28
2007-10-10	126.768	1048.97	1034.82	1041.47	1014.82	1106.17	1012.36	1081.9	1065.05	1028.46
2007-10-11	125.93	1057.21	1039.24	1089.97	1026.75	1097.41	1020.25	1112.38	1087.54	1038.7
2007-10-12	126.596	1050.61	1043.8	1070.04	1019.94	1075.5	1011.55	1078.1	1083.39	1032.59
2007-10-15	125.396	1044.71	1036.21	1109.96	1015.22	1108.04	1009.56	1076.19	1077.18	1023.28
2007-10-16	124.402	1011.6	1024	1108.39	1001.86	1103.82	998.124	1038.1	1053.51	1011.08
2007-10-17	124.761	1019.28	1037.19	1130.98	1010.15	1092.18	982.83	1015.24	1078.64	1027.71
2007-10-18	124.643	1034.31	1043.92	1133.61	1011.9	1059.02	1000.5	1001.9	1074.66	1019.37
2007-10-19	121.67	1023	1029.5	1133.8	1005.89	1027.79	989.761	1011.43	1071.53	1007.24
2007-10-22	122.342	992.913	1020.06	1088.85	985.267	1020.46	979.545	1001.9	1061.9	993.973
2007-10-23	123.478	1026.6	1039.42	1135.25	1001.76	1075.04	977.378	1017.14	1097.32	1010.38
2007-10-24	123.074	1029.18	1034.35	1139.63	994.324	1074.17	980.565	1009.52	1109.81	1003.81
2007-10-25	122.74	1038.68	1038.92	1162.32	1011.71	1079.89	968.621	1040	1151.99	1022.77
2007-10-26	124.528	1061.56	1058.19	1171.28	1022.37	1103.03	988.464	1062.86	1196.15	1034
2007-10-29	124.967	1078.36	1077.7	1212.03	1030.44	1140.16	1005.02	1087.62	1179.52	1045.97
2007-10-30	124.465	1070.28	1070.38	1220.92	1028.51	1132.56	1001.34	1066.67	1176.1	1042.52
2007-10-31	126.016	1084.95	1103.94	1209.33	1038.95	1133.8	1004.75	1093.33	1188.22	1058.72
2007-11-01	122.955	1083.54	1083.21	1210.3	1023.66	1107.73	1019.68	1074.29	1172.85	1040.85
2007-11-02	123.049	1065.14	1100.51	1169.62	1024.12	1118.56	999.511	1085.71	1166.72	1031.67
2007-11-05	122.321	1052.33	1094.53	1096.01	1019.88	1097.29	986.934	1078.1	1166.65	1020.57
2007-11-06	123.713	1063.22	1113.79	1107.01	1032.28	1092.79	987.06	1114.29	1180.22	1022.79
2007-11-07	120.215	1084.68	1106.66	1115.41	1035.19	1096.88	985.768	1127.62	1181.75	1012.48
2007-11-08	119.773	1051.51	1090.97	1072.86	1028.44	1092.43	967.478	1123.81	1183.21	1009.7
2007-11-09	118.008	1036.98	1047.24	1064.92	1011.67	1082.84	968.14	1112.38	1161.29	992.398
2007-11-12	116.968	983.135	995.397	1007.08	1002.91	1063.73	955.971	1085.71	1135.49	985.691
2007-11-13	120.504	1009.88	1015.22	1000.78	1007.36	1070.33	947.258	1095.24	1145	1007.01
2007-11-14	119.505	1037.45	1028.83	1083.38	1021.64	1132.27	964.549	1125.71	1168.16	1012.67
2007-11-15	118.219	1015.28	982.237	1071.14	1008.15	1123.26	966.397	1114.29	1147.69	991.774
2007-11-16	118.81	1001.75	989.963	1025.95	1003.53	1124.81	951.253	1093.33	1124.68	980.084
2007-11-19	116.763	1009.43	969.501	1013.97	987.136	1125.66	948.708	1106.67	1102.7	958.784
2007-11-20	116.995	998.851	976.834	1032.3	1008.18	1100.93	959.51	1142.86	1129.15	978.785
2007-11-21	115.336	963.841	958.75	988.369	989.832	1071.01	953.27	1142.86	1087.09	948.961
2007-11-22	115.336	960.465	971.503	966.356	996.828	1068.89	952.63	1156.19	1093.51	969.78
2007-11-23	117.208	957.314	976.163	987.32	1008.29	1090.66	957.168	1160	1085.72	981.082
2007-11-26	114.701	978.573	965.227	1029.5	1006.65	1107.51	974.691	1200	1055.65	975.627
2007-11-27	116.295	972.511	972.708	1017.3	1003.45	1100.59	980.067	1236.19	1024.17	969.886
2007-11-28	119.753	975.05	1002.36	1030.84	1018.33	1085.73	965.402	1243.81	1070.22	997.418
2007-11-29	119.844	980.331	1002	1070.22	1024.14	1089.8	994.726	1222.86	1103.38	997.156
2007-11-30	120.704	997.281	993.959	1072.04	1027.96	1115.93	993.573	1232.38	1100.33	1009.68
2007-12-03	119.962	995.2	990.429	1075.87	1023.02	1141.3	997.202	1262.86	1093.69	1011.94
2007-12-04	119.228	986.319	979.286	1081.08	1019.26	1136.2	996.271	1276.19	1088.87	994.206
2007-12-05	120.986	980.866	987.487	1108.34	1028.11	1141.68	993.584	1333.33	1095.52	1005.38
2007-12-06	122.787	995.25	993.78	1114.04	1024.62	1144.48	1007.68	1339.05	1108.74	1004.74
2007-12-07	122.558	1012.68	1001.52	1094.49	1032.6	1156.77	1009.45	1352.38	1117.97	1016.97
2007-12-10	123.539	1012.23	1008.14	1075.46	1041.77	1152.64	1007.71	1462.86	1122.23	1027.87
2007-12-11	120.371	1022.2	985.083	1105.21	1037.63	1170.42	1013.95	1434.29	1121.27	1020.68
2007-12-12	121.064	1016.92	993.898	1079.5	1037.62	1173.74	999.915	1428.57	1113.96	1026.13
2007-12-13	121.006	1005.05	982.815	1041.02	1010.83	1164.26	976.375	1400	1074.69	995.05
2007-12-14	119.321	978.552	979.313	1030.34	1002.24	1169.21	958.037	1384.76	1042.52	994.113
2007-12-17	117.48	949.787	967.586	1001.45	981.003	1121.69	941.379	1371.43	1030.71	973.562
2007-12-18	118.085	951.518	960.412	1001.22	981.289	1110.58	938.626	1413.33	1021.7	974.571
2007-12-19	117.973	938.908	970.927	1015.51	977.827	1104.45	929.505	1411.43	1008.05	968.616
2007-12-20	118.628	931.467	980.584	1015.76	977.024	1118.35	934.445	1394.29	1009.23	967.833
2007-12-21	120.627	954.819	1006.32	1031.77	992.555	1118.35	937.22	1434.29	1034.21	981.771
2007-12-24	121.672	965.185	1020.72	1061.45	995.303	1167.29	933.368	1422.86	1041.29	984.315
2007-12-25	121.672	965.185	1020.72	1061.32	995.303	1167.29	951.786	1422.86	1041.29	984.315
2007-12-26	121.643	967.788	1025.75	1061.05	1002.42	1193.78	961.082	1422.86	1043.24	987.577
2007-12-27	119.926	973.651	1027.02	1043.76	1008.47	1191.46	955.331	1445.71	1087.98	993.414
2007-12-28	119.982	977.113	1042.94	1019.69	1019.23	1193.38	949.83	1453.33	1087.15	991.87
2007-12-31	119.216	979.495	1030.31	1038.17	1013.75	1188.48	961.733	1464.76	1048.9	987.741
2008-01-01	119.216	979.495	1030.31	1038.17	1013.75	1186.48	961.733	1464.76	1048.9	987.741
2008-01-02	117.303	983.498	1027.27	1026.65	1009.88	1200.9	978.908	1500.95	1065.19	973.902
2008-01-03	116.944	977.11	1033.89	996.918	1003.52	1205.06	981.053	1500.95	1034.47	974.222
2008-01-04	113.681	969.06	1006.08	1017.24	989.132	1228.5	949.584	1476.19	1028.64	957.896
2008-01-07	113.971	941.732	988.528	1000.32	982.81	1228.78	932.087	1487.62	1013.32	960.46
2008-01-08	111.657	955.312	990.072	1006.18	991.855	1229.44	930.657	1539.05	1027.12	963.331
2008-01-09	113.039	947.203	986.178	1027.53	977.951	1232.89	944.77	1529.52	1005.31	942.517
2008-01-10	114.039	951.28	990.31	1020.95	974.98	1212.82	930.176	1542.86	978.779	934.553
2008-01-11	112.41	946.031	980.723	1016.81	973.791	1224.76	918.746	1579.05	973.466	931.015
2008-01-14	113.643	951.484	988.854	992.018	984.854	1233.99	927.337	1653.33	994.737	930.558
2008-01-15	110.861	941.822	956.682	962.954	953.652	1209.98	922.241	1600	974.385	909.279
2008-01-16	110.403	904.61	931.308	912.839	930.771	1185.35	887.698	1491.43	928.702	898.806
2008-01-17	107.463	913.652	904.931	935.909	925.666	1169.55	901.209	1440	932.606	905.283
2008-01-18	106.67	913.275	903.453	934.332	911.578	1116.9	907.874	1451.43	910.571	894.224
2008-01-21	106.67	872.846	853.477	886.17	849.812	1015.9	884.905	1352.38	862.25	844.694
2008-01-22	105.896	823.615	908.655	810.327	875.327	963.21	827.58	1337.14	875.232	878.324
2008-01-23	108.141	848.036	908.497	892.216	843.925	1016.46	854.931	1276.19	870.445	856.425
2008-01-24	109.207	878.923	941.13	866.71	901.917	998.981	868.812	1320	919.444	899.568
2008-01-25	107.587	928.348	945.081	925.261	901.208	1065.64	901.955	1379.05	895.4	901.378
2008-01-28	109.489	930.084	954.998	884.588	897.987	1051.65	868.064	1323.81	859.698	892.284
2008-01-29	110.181	911.149	965.081	891.676	909.682	1065.85	891.725	1320	880.537	909.026
2008-01-30	109.58	890.93	965.026	858.89	907.684	1038.61	881.014	1300.95	876.811	900.129
2008-01-31	111.75	895.767	966.295	856.444	908.198	1038.35	903.377	1257.14	845.392	905.508
2008-02-01	113.031	931.141	983.633	889.593	928.333	1071.59	897.44	1302.86	890.736	917.146
2008-02-04	111.721	936.022	981.719	933.633	929.565	1091.48	908.723	1339.05	887.046	917.727
2008-02-05	108.338	910.953	945.255	930.492	885.251	1087.92	900.122	1314.29	837.531	884.216
2008-02-06	107.48	887.774	946.518	881.454	894.011	1056.34	860.504	1300.95	821.767	883.863
2008-02-07	108.501	877.653	946.813	881.584	870.026	1020.76	865.078	1253.33	793.237	852.759
2008-02-08	108.178	897.769	965.247	881.618	870.441	1016.95	842.744	1219.05	788.819	865.585
2008-02-11	108.948	881.021	976.389	847.847	864.781	962.853	848.23	1264.76	779.342	853.065
2008-02-12	109.652	891.273	977.08	861.089	898.378	970.561	845.31	1310.48	815.674	889.043
2008-02-13	111.255	851.506	986.611	870.578	899.567	985.908	842.977	1333.33	826.581	884.801
2008-02-14	109.501	881.645	985.469	901.001	904.915	1031.73	876.406	1358.1	847.094	888.133
2008-02-15	109.575	868.935	979.412	907.082	894.755	1054.6	880.946	1363.81	831.62	870.105
2008-02-18	109.575	861.948	974.26	889.402	908.275	1045.75	875.205	1390.48	842.016	886.493
2008-02-19	108.986	883.846	989.439	901.016	917.825	1042.28	890.474	1422.86	860.883	886.002
2008-02-20	110.063	859.029	994.677	876.734	901.211	1008.25	858.518	1419.05	817.119	869.015
2008-02-21	108.688	874.533	1002.45	879.845	915.686	1023.14	885.413	1457.14	838.692	883.611
2008-02-22	109.566	863.43	1005.5	868.263	910.643	994.32	880.356	1466.67	840.613	880.025
2008-02-25	111.116	887.19	1028.42	860.046	926.579	1022.86	893.697	1478.1	858.801	897.665
2008-02-26	111.967	907.756	1043.05	866.462	942.736	1038.63	895.379	1504.76	914.621	915.965
2008-02-27	111.723	936.907	1052.43	898.975	956.092	1043.77	915.827	1489.52	915.938	921.642
2008-02-28	110.623	919.679	1066.4	906.19	945.586	1036.43	913.565	1478.1	897.947	905.335
2008-02-29	107.687	889.737	1036.87	903.609	933.771	1016.81	906.205	1451.43	879.279	893.723
2008-03-03	107.613	867.169	1025.05	874.357	923.018	952.947	871.917	1441.9	850.735	883.63
2008-03-04	107.394	857.213	1021.1	853.326	910.627	937.319	875.667	1440	836.278	876.125
2008-03-05	107.907	859.958	1034.47	850.053	929.529	956.687	863.402	1480	841.898	893.425
2008-03-06	105.424	866.199	1021.3	856.398	922.713	958.232	884.585	1502.86	841.682	889.146
2008-03-07	104.795	836.236	1013.23	824.84	911.278	917.323	854.759	1491.43	828.543	882.524
2008-03-10	103.084	817.513	977.607	828.728	902.246	914.074	847.984	1481.9	823.351	875.059
2008-03-11	106.969	826.064	1016.6	828.844	911.684	926.389	847.168	1535.24	864.76	879.92
2008-03-12	106.111	856.703	1016.93	845.272	930.015	933.849	864.916	1582.86	876.982	896.557
2008-03-13	106.741	842.204	1037.05	799.71	923.882	886.205	849.799	1539.05	841.202	888.238
2008-03-14	104.562	845.848	1014.45	798.936	918.213	911.656	838.426	1533.33	847.567	874.569
2008-03-17	103.531	806.73	979.653	754.589	896.661	851.607	832.046	1472.38	802.251	836.726
2008-03-18	107.93	824.309	1002.58	761.107	924.881	851.56	829.005	1487.62	831.511	880.229
2008-03-19	105.485	858.287	956.571	784.939	910.539	857.67	846.801	1499.05	839.614	860.797
2008-03-20	108.073	819.088	942.095	758.709	893.013	857.67	851.644	1420.95	797.414	859.857
2008-03-21	108.073	819.088	942.095	758.96	893.013	857.67	867.499	1420.95	797.414	859.857
2008-03-24	110.033	828.597	967.946	758.749	890.519	878.471	854.652	1420.95	807.971	861.158
2008-03-25	110.342	870.149	997.77	819.506	934.571	942.777	878.757	1493.33	845.005	894.059
2008-03-26	109.132	885.336	1000.63	825.864	941.842	942.58	890.251	1523.81	845.521	886.729
2008-03-27	107.793	881.715	1001.18	834.605	954.179	933.348	874.392	1544.76	854.022	900.338
2008-03-28	106.859	872.308	987.252	864.878	950.298	962.914	888.227	1533.33	832.57	887.979
2008-03-31	107.484	864.594	985.051	844.235	954.776	909.353	866.717	1537.14	806.096	882.61
2008-04-01	111.37	852.897	989.954	857.641	966.541	916.1	858.213	1542.86	840.032	905.588
2008-04-02	111.026	891.246	1006.89	889.869	977.989	931.775	891.668	1533.33	883.675	918.104
2008-04-03	111.242	911.336	1024.04	907.545	973.804	943.466	907.936	1521.9	877.489	918.057
2008-04-04	111.303	915.772	1034.84	907.603	985.09	914.618	904.923	1495.24	891.27	920.492
2008-04-07	111.522	906.922	1035.59	934.597	990.703	937.098	907.469	1504.76	907.063	927.983
2008-04-08	110.898	896.96	1035.01	917.958	982.632	927.051	890.458	1470.48	910.334	910.106
2008-04-09	109.759	879.857	1027.48	909.366	977.102	940.649	878.343	1481.9	904.216	909.207
2008-04-10	110.463	870.183	1043.2	925.782	973.015	946.126	878.212	1476.19	890.067	909.477
2008-04-11	108.426	870.917	1022.52	950.474	963.165	955.615	899.457	1390.48	888.661	892.914
2008-04-14	107.908	849.424	1026.52	912.531	955.907	955.615	877.365	1428.57	871.689	886.8
2008-04-15	108.318	860.256	1039.91	917.766	957.796	981.758	876.181	1396.19	875.579	887.423
2008-04-16	110.745	882.997	1079.07	918.282	981.175	999.418	889.129	1466.67	882.489	910.604
2008-04-17	110.752	882.854	1068.76	931.263	966.758	1013.79	898.808	1499.05	884.472	903.604
2008-04-18	112.791	859.397	1082.71	934.567	976.197	1013.79	891.244	1523.81	893.569	924.811
2008-04-21	112.576	907.974	1098.7	956.35	981.854	1018.82	927.328	1457.14	891.874	912.766
2008-04-22	111.436	907.305	1092.64	952.134	978.594	1011.85	909.784	1457.14	909.741	915.561
2008-04-23	111.898	923.746	1064.54	975.025	977.284	1009.65	905.52	1459.05	908.056	914.742
2008-04-24	112.876	901.892	1059.53	993.321	967.14	1012.69	898.36	1419.05	884.63	914.634
2008-04-25	113.575	895.759	1075.23	983.072	975.604	1030.65	922.881	1432.38	902.565	930.49
2008-04-28	113.624	910.484	1061.91	989.285	980.364	1024.9	936.937	1455.24	913.017	934.245
2008-04-29	113.173	908.829	1041.78	990.026	970.271	1050.7	947.089	1447.62	916.958	918.668
2008-04-30	112.586	920.863	1055.26	980.223	976.292	1040.01	937.346	1441.9	924.88	926.67
2008-05-01	115.1	904.24	1055.11	980.393	968.85	1040.78	934.639	1432.38	912.847	926.838
2008-05-02	115.307	931.964	1077.77	1002.91	981.814	1055.77	945.357	1443.81	921.346	947.024
2008-05-05	114.882	944.078	1083.95	992.946	985.324	1051.46	946.615	1443.81	929.605	944.219
2008-05-06	115.788	937.243	1099.29	1002.1	982.952	1038.91	953.323	1462.86	945.742	944.076
2008-05-07	113.876	920.486	1101.07	971.989	982.92	1039.36	956.984	1554.29	953.248	936.755
2008-05-08	114.105	938.684	1114.3	961.826	983.074	1015.16	955.674	1666.67	939.627	941.336
2008-05-09	113.558	944.168	1113.18	945.033	973.846	985.28	936.953	1647.62	929.365	925.736
2008-05-12	114.963	968.43	1126.77	945.058	979.992	985.212	932.851	1609.52	945.462	936.308
2008-05-13	114.916	956.676	1125.53	970.352	981.817	969.107	942.191	1601.9	951.264	926.884
2008-05-14	115.428	945.46	1128.43	969.894	989.056	981.525	941.353	1657.14	941.93	919.701
2008-05-15	116.814	950.56	1149.02	967.824	994.174	998.721	961.127	1651.43	941.95	924.924
2008-05-16	116.823	966.332	1165.26	975.852	1003.96	1005.11	971.423	1773.33	951.984	933.964
2008-05-19	116.629	968.534	1171.43	985.846	1013.2	1005.23	972.292	1790.48	959.288	938.769
2008-05-20	115.485	969.121	1178.33	959.652	1005.67	997.014	974.615	1729.52	942.616	924.258
2008-05-21	113.511	961.392	1157.74	972.494	1009.25	994.997	958.219	1760	936.503	914.303
2008-05-22	113.891	951.581	1158.9	955.343	1006.7	977.259	956.662	1714.29	931.324	924.284
2008-05-23	112.518	941.898	1150.97	927.221	995.31	966.475	960.531	1744.76	929.488	916.385
2008-05-26	112.518	937.045	1152.95	868.526	991.608	955.94	937.032	1744.76	903.375	916.454
2008-05-27	113.569	939.752	1129.96	870.664	985.644	945.814	948.272	1712.38	894.732	909.902
2008-05-28	114.108	935.655	1149.51	865.409	988.676	965.503	929.349	1733.33	897.613	918.497
2008-05-29	115.032	938.1	1155.46	874.619	984.045	944.832	948.155	1771.43	909.847	912.39
2008-05-30	115.203	938.36	1156.15	879.218	993.185	958.216	966.456	1790.48	911.746	915.2
2008-06-02	113.965	931.969	1155.8	896.606	982.406	940.74	987.566	1840.78	884.907	902.484
2008-06-03	113.517	917.188	1143.28	882.491	983.494	936.576	968.918	1797.4	874.528	915.675
2008-06-04	113.687	927.688	1133.35	870.579	973.751	900.927	988.962	1787.49	871.359	903.597
2008-06-05	115.837	924.502	1147.97	869.27	975.918	910.187	973.181	1799.22	868.23	911.088
2008-06-06	112.298	938.078	1147.12	874.026	970.07	911.191	987.483	1821.88	863.614	903.814
2008-06-09	112.078	930.025	1143.33	874.133	963.151	872.485	956.502	1813.32	834.982	897.459
2008-06-10	111.872	891.907	1128.43	834.926	940.004	862.69	936.295	1817.48	818.833	882.468
2008-06-11	109.707	901.287	1131.63	828.559	928.539	882.787	947.518	1879.01	800.55	866.478
2008-06-12	110.342	861.991	1113.52	819.036	929.471	884.434	916.644	1876.8	809.566	870.466
2008-06-13	112.119	876.056	1124.39	799.813	928.583	876.644	924.516	1876.93	806.915	873.966
2008-06-16	112.36	872.928	1144.41	819.905	932.179	887.656	943.518	1966.97	811.576	878.463
2008-06-17	111.463	880.033	1161.45	820.186	937.716	909.077	944.569	2091.87	802.961	880.052
2008-06-18	110.265	880.953	1157.24	830.27	923.802	892.904	951.605	2067.33	789.424	869.481
2008-06-19	111.022	870.165	1146.78	812.77	914.204	877.131	928.055	2066.99	797.611	869.406
2008-06-20	108.325	859.584	1125.96	807.039	908.721	841.834	920.735	2047.7	775.582	858.952
2008-06-23	108.093	858.624	1135.77	811.073	895.502	829.205	910.751	1985.85	762.005	858.413
2008-06-24	107.894	862.799	1112.38	802.843	895.786	824.396	914.259	1929.07	755.214	854.503
2008-06-25	108.726	861.139	1119.88	811.788	909.312	832.457	909.151	1917.68	790.784	863.691
2008-06-26	105.7	877.877	1103.15	803.807	896.323	857.146	916.753	1909.82	785.178	845.568
2008-06-27	105.398	872.398	1107.16	787.254	887.505	818.126	906.194	1923.63	785.685	845.836
2008-06-30	105.342	863.198	1109.94	792.828	892.758	796.274	904.825	1935.73	782.905	856.152
2008-07-01	105.587	835.662	1100.72	792.641	875.875	766.582	901.447	1990.77	757.323	835.868
2008-07-02	103.505	847.523	1065.99	775.742	879.864	811.783	889.591	1981	761.528	834.828
2008-07-03	103.353	841.677	1075.46	758.675	875.815	777.562	886.029	1850.51	757.928	839.415
2008-07-04	103.353	857.124	1067.16	769.736	863.392	795.22	885.127	1788.17	765.063	828.963
2008-07-07	102.346	833.833	1051.98	791.089	871.582	792.309	889.043	1833.32	783.877	837.274
2008-07-08	104.298	818.604	1063.84	768.358	859.749	776.934	871.103	1813.69	775.404	836.192
2008-07-09	101.873	839.031	1057.84	790.261	878.388	818.119	873.497	1836.6	788.965	854.762
2008-07-10	102.749	832.829	1067.38	790.453	866.174	815.75	879.19	1910.95	775.48	835.592
2008-07-11	101.82	840.041	1060.76	808.976	849.94	787.003	882.576	1863.51	764.747	809.97
2008-07-14	100.767	832.186	1064.03	805.477	855.14	774.633	874.425	1934.33	760.566	816.734
2008-07-15	100.215	818.302	1040.62	773.244	841.987	742.896	871.376	1899.93	752.089	803.781
2008-07-16	103.299	829.625	1053.9	780.026	839.629	733.35	865.995	1876.6	784.122	803.612
2008-07-17	104.535	853.248	1053.42	802.793	868.234	768.648	868.705	1873.4	851.454	831.958
2008-07-18	104.168	843.715	1052.32	801.251	880.103	792.36	853.384	1780.49	842.102	846.18
2008-07-21	104.063	877.903	1069.51	821.224	883.628	806.08	852.426	1754.96	817.183	853.541
2008-07-22	105.468	862.045	1065.67	822.277	880.474	818.274	877.367	1780.67	809.889	840.104
2008-07-23	105.982	878.463	1053.62	848.12	885.829	873.331	881.449	1731.1	844.126	858.862
2008-07-24	103.511	893.125	1023.21	845.234	875.656	871.599	901.195	1646.04	850.73	838.583
2008-07-25	104.024	846.506	1034.09	824.159	875.294	833.947	874.399	1505.07	835.581	836.766
2008-07-28	102.434	820.023	1018.02	820.834	870.45	831.739	877.775	1500.39	843.477	828.804
2008-07-29	105.129	797.273	1021.81	802.032	864.912	801.041	857.614	1470.62	859.401	831.279
2008-07-30	106.407	805.947	1056.55	818.321	873.008	841.938	870.641	1499.24	881.13	845.684
2008-07-31	105.21	807.976	1046.67	817.291	876.19	840.289	870.213	1593.86	894.215	845.19
2008-08-01	104.542	787.981	1035.28	822.923	862.193	872.66	855.307	1604.41	867.054	836.398
2008-08-04	103.678	789.884	1031.46	808.31	859.033	863.634	836.559	1520.09	865.257	829.765
2008-08-05	106.521	779.406	1002.14	788.057	871.966	889.444	838.016	1404.16	862.562	852.063
2008-08-06	107.038	802.74	1018.25	788.111	875.729	895.496	850.172	1401.63	857.535	854.759
2008-08-07	105.405	803.318	1005.32	788.887	869.107	900.003	836.642	1414.46	846.316	847.015
2008-08-08	107.932	786.625	990.669	773.225	855.902	893.807	829.351	1310.4	832.627	844.344
2008-08-11	108.89	800.889	979.456	766.106	865.729	908.196	847.926	1367.88	841.267	854.213
2008-08-12	107.683	791.472	980.368	741.856	858.086	891.274	844.407	1437.63	828.281	844.398
2008-08-13	107.25	766.625	992.076	722.314	838.176	883.685	836.315	1412.59	811.119	811.993
2008-08-14	108.118	764.012	997.596	731.968	840.62	862.739	823.507	1498.35	837.523	821.646
2008-08-15	108.649	759.437	971.695	724.661	834.247	862.739	821.937	1463.66	832.321	815.437
2008-08-18	107.03	765.112	978.107	720.128	834.178	846.408	834.228	1463.08	844.387	813.222
2008-08-19	105.891	747.923	972.392	707.295	813.711	840.155	818.96	1389.67	806.07	790.039
2008-08-20	106.51	751.456	993.38	730.938	816.716	845.49	813.807	1427.96	806.999	795.683
2008-08-21	106.537	747.188	1027.17	711.927	816.251	827.313	819.362	1383.64	817.295	799.209
2008-08-22	107.935	746.702	1019.41	711.876	827.7	844.303	798.347	1392.08	824.203	813.383
2008-08-25	105.88	760.034	1003.39	737.854	817.898	842.17	818.652	1382.32	813.344	810.997
2008-08-26	106.149	748.175	1002.61	734.308	814.762	835.675	809.954	1301.53	801.245	802.58
2008-08-27	107.02	750.316	1016.27	755.17	817.792	829.758	806.657	1307.66	821.852	808.264
2008-08-28	108.593	764.824	1028.8	724.667	830.115	810.592	804.072	1347.91	859.609	816.946
2008-08-29	107.195	776.802	1018.8	727.752	832.924	836.547	834.288	1319.7	858.636	818.825
2008-09-01	107.195	765.404	1010.18	712.608	824.031	829.226	821.173	1377.74	835.488	806.702
2008-09-02	106.85	761.147	969.775	715.946	831.921	852.304	804.528	1378.51	850.07	811
2008-09-03	106.494	750.864	965.15	697.994	817.961	852.304	813.563	1306.52	843.315	789.631
2008-09-04	103.528	740.347	936.408	681.757	793.16	842.747	806.099	1249.41	824.799	770.283
2008-09-05	103.898	700.96	940.043	666.448	767.55	809.167	794.521	1170.44	804.058	751.723
2008-09-08	105.99	749.597	922.22	696.097	785.7	832.004	813.318	1221.91	857.03	781.182
2008-09-09	102.623	728.657	885.858	681.2	773.776	827.547	800.925	1146.33	840.97	781.36
2008-09-10	103.403	721.878	909.396	658.917	765.625	810.667	798.134	1086.28	826.117	771.928
2008-09-11	104.899	693.206	916.131	626.727	752.319	783.026	785.806	1009.04	792.951	760.191
2008-09-12	105.449	724.232	942.663	626.422	778.529	754.128	788.495	1065.99	816.571	786.419
2008-09-15	100.986	703.824	900.048	626.716	755.189	725.169	795.99	974.982	806.383	762.604
2008-09-16	102.767	675.893	900.235	583.303	737.288	715.074	763.551	786.26	785.96	732.644
2008-09-17	98.19	669.647	871.663	558.209	723.823	714.604	768.605	723.668	757.537	724.318
2008-09-18	102.215	664.493	889.688	571.118	730.371	718.272	745.332	722.702	727.995	728.135
2008-09-19	105.896	724.088	978.58	662.078	784.532	769.359	769.056	1053.56	813.178	801.434
2008-09-22	101.308	774.135	969.091	663.733	779.563	774.393	786.5	1159.39	831.446	788.977
2008-09-23	100.032	756.019	954.501	634.896	773.532	746.145	794.311	1114.81	761.399	782.036
2008-09-24	99.93	767.488	953.451	638.608	765.762	747.346	792.668	1095.2	769.678	775.507
2008-09-25	101.607	760.871	952.842	630.92	782.375	734.978	787.018	1089.51	779.229	788.567
2008-09-26	102.104	757.075	905.691	615.016	763.073	708.363	787.051	1040.51	775.03	773.74
2008-09-29	93.488	733.502	840.637	586.398	712.984	681.725	783.696	881.625	737.801	725.952
2008-09-30	98.105	683.206	854.225	598.655	700.004	693.652	743.712	897.281	779.045	732.823
2008-10-01	97.642	715.514	850.12	598.497	705.2	702.157	756.574	873.431	762.326	736.708
2008-10-02	93.379	700.63	770.604	614.209	682.898	702.157	741.267	764.602	737.728	722.094
2008-10-03	91.934	700.034	764.434	590.479	702.325	663.588	718.241	742.717	739.374	739.904
2008-10-06	88.051	620.671	715.508	552.542	636.49	613.671	716.381	587.337	651.335	675.303
2008-10-07	82.896	634.345	691.614	552.29	640.436	610.045	691.637	647.369	668.512	684.984
2008-10-08	82.005	558.937	711.697	500.085	605.758	591.978	649.707	573.5	628.735	645.055
2008-10-09	76.198	580.72	665.178	519.739	592.092	591.978	648.704	660.838	642.996	627.583
2008-10-10	75.455	495.036	607.33	489.753	547.383	545.505	604.913	612.838	600.054	565.563
2008-10-13	83.848	540.371	623.17	550.481	605.122	577.79	598.701	617.893	631.938	628.383
2008-10-14	83.083	584.101	690.716	574.326	622.913	597.377	672.891	708.469	667.537	645.538
2008-10-15	75.791	567.792	627.085	541.502	583.353	559.968	678.794	691.427	614.779	599.478
2008-10-16	78.789	522.445	615.939	516.167	546.777	537.602	616.95	653.192	538.834	564.647
2008-10-17	78.605	535.819	635.944	488.751	568.957	511.709	631.298	593.857	537.408	591.487
2008-10-20	81.945	566.433	670.098	519.438	579.345	528.082	653.361	612.548	542.836	611.388
2008-10-21	81.945	574.999	629.553	501.719	572.207	553.225	680.528	655.588	527.685	593.386
2008-10-22	74.776	550.364	577.882	470.758	531.595	526.445	644.027	596.063	475.79	547.427
2008-10-23	74.921	523.456	577.224	452.547	529.219	495.449	637.198	582.571	467.106	548.924
2008-10-24	72.564	473.291	572.043	416.392	501.385	443.042	612.018	516.917	456.138	502.75
2008-10-27	70.348	459.145	514.289	378.637	473.22	438.081	564.923	521.966	468.559	485.278
2008-10-28	77.474	468.446	554.007	431.395	471.74	461.739	580.451	536.705	507.059	493.544
2008-10-29	76.948	506.29	599.924	433.996	524.584	468.857	604.084	618.303	569.019	554.573
2008-10-30	78.966	520.472	631.715	495.757	532.186	468.857	658.619	683.86	586.548	564.938
2008-10-31	80.529	511.826	628.933	493.687	540.294	515.739	624.652	691.966	618.857	572.352
2008-11-03	80.215	553.55	636.232	511.528	553.756	544.678	620.673	703.682	620.77	568.869
2008-11-04	83.263	573.567	684.546	518.456	589.808	557.391	647.962	717.287	648.224	596.512
2008-11-05	78.836	583.426	667.026	529.586	580.379	526.992	692.151	716.788	626.586	589.593
2008-11-06	74.893	545.884	632.626	487.141	536.617	498.951	655.55	657.317	593.666	554.938
2008-11-07	76.879	533.032	638.2	506.738	547.895	513.065	631.218	625.278	580.094	558.458
2008-11-10	75.742	543.644	636.886	538.022	554.973	543.243	657.299	561.49	609.264	553.308
2008-11-11	74.028	496.623	615.047	511.851	519.296	501.995	642.733	447.243	573.078	530.413
2008-11-12	70.298	487.744	568.757	515.219	504.06	478.2	643.838	399.725	562.36	515.589
2008-11-13	75.234	459.752	598.845	490.367	507.438	478.2	612.026	379.141	559.5	505.072
2008-11-14	71.876	474.388	579.16	506.495	516.876	468.931	616.866	390.827	589.93	511.507
2008-11-17	69.928	456.545	561.594	507.828	498.492	460.289	623.164	371.641	577.559	503.557
2008-11-18	70.465	442.088	570.977	483.676	499.806	444.615	603.341	354.304	568.553	514.61
2008-11-19	66.069	444.766	541.426	479.006	480.57	435.259	600.062	330.307	561.204	494.759
2008-11-20	61.779	404.594	474.115	462.703	460.981	413.478	575.571	275.543	535.05	475.365
2008-11-21	65.393	413.794	502.678	478.923	448.16	436.989	593.011	275.256	528.376	460.262
2008-11-24	69.815	432.552	541.443	471.055	498.588	440.569	584.121	331.448	566.484	504.301
2008-11-25	70.184	455.561	539.561	480.352	508.607	428.614	610.984	324.615	607.542	518.761
2008-11-26	72.811	445.077	549.88	493.961	501.808	447.448	603.469	296.902	610.072	517.513
2008-11-27	72.811	456.303	555.366	506.01	512.914	447.448	611.226	289.648	619.992	524.143
2008-11-28	73.363	470.174	582.314	513.839	509.437	449.477	616.264	321.822	611.076	533.364
2008-12-01	66.415	456.226	527.659	527.543	479.984	440.299	620.261	302.465	587.956	491.116
2008-12-02	69.015	440.183	520.742	508.839	494.631	432.281	589.878	321.993	550.591	502.431
2008-12-03	70.958	444.013	516.238	523.482	497.442	429.447	599.856	310.283	554.941	508.061
2008-12-04	68.892	449.14	500.219	527.236	497.503	452.833	591.789	322.762	573.012	503.29
2008-12-05	71.718	436.326	493.593	543.154	473.651	440.138	594.203	302.906	557.797	494.134
2008-12-08	74.514	474.446	534.611	592.254	516.796	448.152	609.328	330.901	598.528	531.41
2008-12-09	72.671	461.525	519.873	574.691	521.361	448.152	618.916	300.645	602.581	537.118
2008-12-10	73.601	457.78	537.527	608.235	525.934	478.567	632.303	298.818	614.784	534.146
2008-12-11	71.099	460.914	534.007	606.92	532.246	482.719	648.499	291.461	613.796	539.222
2008-12-12	71.891	444.941	534.583	573.798	525.931	485.76	620.495	269.427	585.017	527.089
2008-12-15	70.86	459.025	537.012	584.345	533.806	495.592	652.403	300.559	595.222	540.402
2008-12-16	74.808	459.75	559.848	588.882	542.517	504.62	640.274	298.439	590.58	541.07
2008-12-17	74.505	474.297	571.834	610.267	566.814	500.462	662.871	302.291	643.009	541.788
2008-12-18	73.106	480.28	556.213	611.019	575.206	519.453	654.439	308.829	670.392	538.805
2008-12-19	73.386	481.181	554.63	599.445	551.445	520.104	650.073	316.076	637.635	520.718
2008-12-22	71.88	470.363	533.92	569.948	543.907	500.527	657.083	323.136	625.918	510.883
2008-12-23	71.206	468.635	539.888	551.626	543.968	482.306	655.741	347.92	638.426	509.358
2008-12-24	71.644	475.468	538.391	547.226	545.16	484.579	639.183	343.598	633.609	508.533
2008-12-25	71.644	475.468	538.391	547.209	545.16	484.579	646.802	340.682	633.609	508.533
2008-12-26	71.978	473.903	535.9	547.243	547.598	466.776	654.742	308.443	633.446	508.101
2008-12-29	71.47	490.775	555.155	557.998	559.494	475.99	662.162	316.771	657.637	512.204
2008-12-30	73.403	489.622	566.217	552.826	566.547	481.975	666.833	314.612	676.248	518.788
2008-12-31	73.405	500.3	570.79	564.367	557.08	473.131	663.376	312.303	683.036	523.565
2009-01-01	73.405	500.3	570.79	564.367	557.08	482.97	663.376	312.303	683.036	523.565
2009-01-02	75.115	502.892	597.294	590.691	574.452	489.476	661.006	321.669	667.109	536.839
2009-01-05	76.958	499.978	612.564	616.053	571.444	508.727	661.386	333.317	691.587	545.143
2009-01-06	76.677	509.821	628.851	603.282	567.395	510.506	655.524	369.651	705.758	556.526
2009-01-07	77.659	509.078	604.207	571.051	573.623	481.704	681.172	359.396	680.669	560.858
2009-01-08	75.26	498.936	613.52	546.387	572.301	481.802	667.905	351.187	651.905	559.464
2009-01-09	73.863	499.224	600.293	539.555	558.651	483.414	671.628	354.204	649.691	554.767
2009-01-12	72.093	481.049	571.957	524.304	543.299	461.154	679.194	335.79	631.145	540.271
2009-01-13	72.258	466.624	571.58	514.289	529.292	456.879	643.938	337.657	623.337	526.509
2009-01-14	69.772	467.349	545.782	521.209	506.854	483.161	653.062	301.898	598.171	501.293
2009-01-15	69.954	447.908	548.959	505.359	499.471	464.489	624.728	287.793	596.298	493.185
2009-01-16	70.404	458.342	560.116	504.679	512.223	481.521	633.569	288.913	610.691	503.489
2009-01-19	70.404	461.213	550.794	507.97	500.775	482.523	634.935	266.01	589.574	486.977
2009-01-20	66.266	438.361	526.31	504.442	482.086	465.496	625.34	259.645	576.242	464.627
2009-01-21	69.301	426.61	536.941	497.011	479.358	450.555	627.69	274.221	578.305	457.275
2009-01-22	67.789	434.851	527.074	495.047	476.909	452.474	627.47	266.354	578.689	456.705
2009-01-23	68.361	412.028	537.917	493.256	467.177	446.212	601.989	262.789	548.887	451.675
2009-01-26	68.661	417.346	553.869	493.275	493.261	446.212	596.304	303.052	560.394	475.742
2009-01-27	69.518	428.406	557.989	493.072	492.629	469.644	631.268	296.892	592.271	481.842
2009-01-28	72.324	443.27	578.488	493.139	508.839	485.677	625.984	301.103	612.745	500.15
2009-01-29	69.954	441.411	566.665	513.09	493.679	487.123	635.248	297.361	592.333	486.396
2009-01-30	68.278	429.191	551.092	517.897	481.961	495.917	612.238	296.445	573.274	487.329
2009-02-02	68.36	420.055	549.775	503.268	471.691	477.983	596.982	277.539	556.679	468.087
2009-02-03	69.476	437.147	550.396	507.373	485.363	483.165	600.801	283.983	575.237	488.098
2009-02-04	69.041	435.67	563.476	522.847	489.627	483.738	612.885	300.654	590.818	502.797
2009-02-05	70.141	429.892	574.579	530.611	484.844	475.816	603.696	287.478	586.231	506.554
2009-02-06	72.344	447.235	577.567	552.268	497.949	489.611	600.804	308.251	623.899	517.517
2009-02-09	72.309	456.673	589.561	553.114	511.344	503.93	589.218	328.854	635.233	524.707
2009-02-10	68.802	444.998	577.38	559.253	497.126	504.993	592.176	353.12	621.802	505.926
2009-02-11	69.413	433.681	558.067	546.069	490.778	502.216	598.013	339.978	602.914	495.771
2009-02-12	69.576	436.933	562.81	532.112	479.358	493.327	581.601	317.952	580.339	488.832
2009-02-13	68.854	454.133	559.078	545.534	488.243	502.166	577.345	338.841	580.941	494.986
2009-02-16	68.854	440.175	557.661	540.963	477.899	482.811	579.657	324.398	568.557	483.821
2009-02-17	65.745	425.986	530.212	515.793	453.412	458.575	566.085	280.675	544.034	469.693
2009-02-18	65.53	421.929	517.741	520.098	450.865	456.326	552.348	291.036	541.657	465.877
2009-02-19	64.578	435.001	521.741	516.733	455.092	462.927	551.097	302.266	545.46	468.102
2009-02-20	64.123	421.446	508.689	503.206	434.235	450.236	542.16	288.6	512.728	456.04
2009-02-23	61.868	420.411	491.946	525.447	433.11	450.236	538.142	287.65	533.419	461.128
2009-02-24	64.449	419.855	513.713	508.491	428.382	447.402	522.596	290.773	536.07	451.506
2009-02-25	63.814	420.784	512.139	517.888	424.794	451.839	534.096	297.404	537.472	449.462
2009-02-26	62.815	430.447	536.548	504.608	434.917	449.739	525.376	315.661	559.369	465.298
2009-02-27	61.624	420.41	524.809	501.069	427.136	441.841	539.064	311.013	520.84	454.057
2009-03-02	58.754	404.852	489.152	479.652	404.082	423.01	522.134	298.722	494.194	419.146
2009-03-03	58.598	404.538	489.302	481.704	397.146	414.044	512.528	302.316	486.875	408.5
2009-03-04	60.035	401.342	502.286	500.573	410.255	419.248	510.905	304.888	491.745	423.084
2009-03-05	57.349	400.826	491.511	497.621	392.919	405.592	523.499	293.749	480.201	411.081
2009-03-06	57.257	396.084	488.889	491.951	389.507	414.249	510.541	301.189	476.362	410.238
2009-03-09	56.681	387.806	485.053	480.178	388.861	407.008	496.052	301.167	469.153	393.622
2009-03-10	60.405	404.261	515.91	486.796	414.727	407.008	493.172	337.999	494.95	415.561
2009-03-11	60.824	413.172	527.042	495.44	419.984	407.008	514.547	329.097	527.716	408.076
2009-03-12	63.297	409.228	535.854	494.343	424.919	420.479	497.305	325.521	542.796	413.709
2009-03-13	63.72	429.344	543.721	512.64	428.971	447.009	518.734	337.195	558.571	425.38
2009-03-16	63.229	435.723	547.844	529.095	444.111	455.917	530.283	338.199	568.2	443.267
2009-03-17	65.322	448.987	560.589	519.434	440.276	447.805	541.522	342.522	549.115	444.935
2009-03-18	66.82	450.862	561.482	529.182	445.89	455.379	547.692	336.686	554.192	438.695
2009-03-19	65.892	480.405	583.043	525.458	472.111	468.744	571.454	355.615	598.99	457.243
2009-03-20	64.561	474.401	569.154	501.933	466.796	465.196	557.583	365.213	603.418	454.154
2009-03-23	69.241	494.711	598.539	532.056	479.063	491.719	570.756	388.424	631.003	468.525
2009-03-24	67.697	497.807	593.552	540.962	477.926	490.595	585.636	389.145	634.695	470.738
2009-03-25	68.378	504.227	591.024	532.851	485.1	503.268	588.065	424.365	653.546	463.805
2009-03-26	70.198	510.775	600.875	558.821	486.862	520.134	596.678	429.706	648.37	463.254
2009-03-27	68.7	507.892	588.393	557.438	471.325	516.497	597.664	399.5	618.931	451.983
2009-03-30	66.303	490.412	567.36	526.553	447.879	489.703	575.881	378.069	598.958	432.764
2009-03-31	67.503	496.795	572.803	534.947	466.521	499.813	553.388	388.325	626.855	460.605
2009-04-01	68.59	497.505	583.883	527.561	473.828	514.193	569.221	413.356	649.531	470.97
2009-04-02	70.833	528.186	598.396	554.282	505.079	540.373	592.238	443.233	687.595	504.264
2009-04-03	71.678	532.731	608.021	555.393	500.882	540.373	594.793	439.704	684.585	494.624
2009-04-06	70.848	537.459	603.832	569.478	497.073	551.814	590.287	435.22	684.491	493.686
2009-04-07	69.095	533.7	591.798	568.724	488.341	551.814	591.883	425.705	664.857	484.641
2009-04-08	70.064	517.018	601.967	550.864	490.832	563.626	580.992	432.918	660.64	480.849
2009-04-09	73.241	528.451	621.696	561.834	503.126	565.868	600.251	442.591	688.261	491.059
2009-04-10	73.241	528.451	621.696	561.876	503.187	565.868	604.782	443.38	688.261	491.059
2009-04-13	73.442	535.931	627.188	561.919	507.718	571.622	604.163	440.988	690.583	495.665
2009-04-14	71.8	547.779	629.916	578.607	513.346	571.622	607.492	442.481	703.769	499.68
2009-04-15	72.72	540.15	631.674	596.364	506.455	588.45	598.197	468.275	689.101	501.457
2009-04-16	74.161	542.052	638.802	595.805	517.254	568.337	597.705	505.107	700.059	508.262
2009-04-17	74.723	542.843	639.061	591.174	518.972	572.634	612.116	509.294	696.885	509.851
2009-04-20	71.179	532.367	612.135	595.052	496.383	566.435	618.136	479.332	666.695	486.44
2009-04-21	72.977	520.347	615.819	574.197	498.605	558.859	605.702	481.171	647.045	489.127
2009-04-22	72.5	521.387	618.361	555.335	508.284	560.127	606.788	514.377	659.549	490.856
2009-04-23	73.077	535.313	630.894	562.847	508.193	583.442	614.493	520.833	671.529	487.757
2009-04-24	74.679	537.939	647.245	565.085	527.16	593.19	611.236	525.543	691.012	503.292
2009-04-27	73.728	534.704	638.479	547.518	522.519	586.688	618.929	508.786	698.423	504.422
2009-04-28	73.461	520.497	630.449	540.863	513.175	566.355	602.728	502.983	716.675	494.189
2009-04-29	75.079	523.751	643.651	556.752	531.856	596.363	600.273	529.202	727.73	508.437
2009-04-30	75.215	541.235	646.566	563.281	540.927	596.363	613.742	525.44	731.699	517.297
2009-05-01	75.326	534.006	659.288	563.288	541.437	596.363	616.79	529.31	732.672	519.481
2009-05-04	78.243	560.141	690.115	607.774	558.679	638.537	616.418	536.919	774.25	523.398
2009-05-05	77.807	560.829	691.455	611.978	557.024	640.01	619.691	550.164	763.75	539.863
2009-05-06	79.118	561.818	707.761	617.072	563.649	627.192	620.633	573.03	757.945	548.346
2009-05-07	77.664	578.197	695.789	625.596	565.873	639.474	652.392	590.765	745.255	547.866
2009-05-08	79.552	582.589	711.48	644.776	578.765	627.925	658.147	594.394	752.251	556.518
2009-05-11	77.872	583.405	706.466	627.041	575.404	616.531	669.333	606.138	749.626	553.713
2009-05-12	77.525	577.718	703.212	631.604	575.199	648.802	666.337	660.647	749.193	560.188
2009-05-13	75.23	570.73	680.03	631.052	559.894	639.353	671.548	622.453	722.503	543.334
2009-05-14	76.092	553.294	687.872	616.476	560.336	632.274	652.913	616.46	725.995	551.185
2009-05-15	75.316	558.712	689.461	617.468	565.983	651.696	670.235	621.68	736.457	551.091
2009-05-18	77.94	558.96	691.473	625.898	574.328	792.062	647.514	631.132	745.679	566.929
2009-05-19	77.748	581.661	719.418	638.445	588.229	751.807	661.198	673.209	781.66	577.716
2009-05-20	77.316	583.866	740.273	640.94	601.332	740.99	671.012	700.802	802.468	580.413
2009-05-21	76.019	573.81	718.868	634.583	589.914	727.611	671.291	649.723	767.803	567.225
2009-05-22	75.839	579.987	735.412	626.486	598.801	744.996	667.174	677.869	793.501	574.364
2009-05-25	75.839	570.073	739.127	630.18	600.967	743.159	669.072	682.856	804.792	575.141
2009-05-26	78.026	577.633	764.189	624.036	601.951	724.122	668.937	656.606	794.099	583.529
2009-05-27	76.489	582.6	760.569	654.229	601.771	751.344	674.259	668.966	804.94	590.202
2009-05-28	77.566	571.008	779.706	654.237	595.586	755.512	665.668	690.185	809.051	580.542
2009-05-29	78.642	594.467	787.542	664.411	604.802	774.245	675.166	772.946	804.414	589.011
2009-06-01	80.904	608.689	811.012	697.107	620.974	793.073	677.764	830.338	833.613	607.299
2009-06-02	81.032	623.33	814.294	676.142	628.631	795.051	685.207	820.92	832.614	607.915
2009-06-03	80.042	626.424	780.795	688.844	611.443	785.793	687.646	764.534	818.141	592.977
2009-06-04	80.912	614.089	794.491	685.411	610.742	793.237	679.618	748.507	821.332	587.755
2009-06-05	80.747	609.762	792.023	693.025	606.381	799.005	672.108	752.611	819.698	582.574
2009-06-08	80.655	597.995	783.887	685.401	594.462	782.975	676.21	739.946	805.392	578.43
2009-06-09	81.154	606.713	792.807	678.451	603.276	807.986	678.438	759.188	818.345	588.819
2009-06-10	80.841	626.409	791.663	711.365	611.156	825.891	687.292	780.374	821.548	595.532
2009-06-11	81.343	636.791	806.863	718.414	618.947	810.414	690.985	774.961	827.971	609.174
2009-06-12	81.508	636.955	789.668	716.183	614.644	806.291	696.088	768.933	823.576	607.071
2009-06-15	79.603	621.45	762.476	704.663	592.965	780.072	691.811	747.763	827.95	587.14
2009-06-16	78.621	616.344	755.337	695.5	593.288	784.493	678.083	751.811	836.495	591.523
2009-06-17	78.621	599.951	728.267	693.154	578.203	756.543	691.282	690.476	803.722	582.64
2009-06-18	79.178	614.172	742.102	681.103	586.594	750.871	674.747	705.84	804.656	587.151
2009-06-19	79.525	622.469	748.061	691.683	590.835	763.454	680.026	709.917	815.925	596.193
2009-06-22	77.176	613.862	706.212	694.881	570.901	740.616	686.747	664.276	793.302	581.234
2009-06-23	77.22	590.921	711.723	675.594	575.369	748.784	674.117	634.361	788.985	578.812
2009-06-24	77.909	604.507	731.905	691.811	591.51	751.923	675.635	678.74	824.922	589.736
2009-06-25	79.674	604.353	738.223	707.156	581.834	744.82	682.497	667.333	817.003	577.271
2009-06-26	79.667	624.464	751.435	723.181	589.673	774.493	694.438	676.568	844.118	585.632
2009-06-29	80.31	619.469	754.324	727.126	600.608	775.214	682.737	700.96	860.404	591.686
2009-06-30	79.714	632.158	743.705	716.428	593.69	763.754	688.177	696.398	867.896	582.712
2009-07-01	80.101	618.44	752.32	716.457	610.598	776.089	687.023	723.019	878.059	595.472
2009-07-02	77.795	607.667	737.321	710.219	590.111	771.191	688.092	697.992	858.659	577.489
2009-07-03	77.795	605.762	743.221	710.613	589.997	784.983	684.551	703.565	852.266	576.366
2009-07-06	78.02	593.968	723.911	699.498	579.977	733.741	686.647	649.429	836.989	569.741
2009-07-07	76.456	597.263	710.693	691.543	580.42	734.146	680.671	651.229	848.375	567.291
2009-07-08	76.492	589.901	695.768	685.515	569.484	714.126	672.237	615.371	828.996	558.204
2009-07-09	76.777	586.271	703.302	685.126	576.68	716.558	669.761	597.474	835.727	565.253
2009-07-10	76.586	586.438	698.342	679.441	567.918	699.014	672.602	558.169	834.93	561.028
2009-07-13	78.389	577.883	709.491	661.435	579.14	696.87	654.974	561.048	831.955	566.878
2009-07-14	78.812	605.769	727.486	683.54	584.843	723.302	665.537	582.956	848.524	576.057
2009-07-15	81.079	625.789	756.658	695.484	608.718	744.891	657.964	607.836	882.013	594.959
2009-07-16	81.966	637.642	765.316	698.046	611.897	749.116	664.113	606.953	888.487	598.073
2009-07-17	81.948	636.734	771.727	718.58	615.156	772.089	664.506	614.09	889.483	597.461
2009-07-20	83.023	651.181	787.994	745.383	626.261	812.133	661.238	642.39	910.669	610.83
2009-07-21	83.29	651.687	790.85	731.704	633.378	801.508	685.736	637.37	932.096	613.684
2009-07-22	83.26	649.69	785.519	719.167	635.058	782.424	690.322	614.051	941.312	616.63
2009-07-23	85.221	647.197	811.399	734.565	649.953	805.428	684.556	648.203	947.414	628.284
2009-07-24	85.439	646.795	817.951	742.353	647.953	814.129	695.563	653.368	935.332	626.875
2009-07-27	85.609	656.896	819.24	762.781	652.722	810.307	698.314	684.471	936.437	630.821
2009-07-28	85.52	670.132	802.208	784.375	647.338	802.873	704.821	643.266	920.01	625.36
2009-07-29	85.188	658.928	793.415	768.104	646.902	795.793	701.603	619.117	906.392	627.249
2009-07-30	86.138	680.538	812.493	767.295	661.128	806.992	705.096	663.62	927.98	640.945
2009-07-31	86.065	694.741	820.543	770.363	668.231	830.178	719.519	658.089	928.502	643.072
2009-08-03	87.415	710.816	832.478	782.87	687.65	847.383	724.131	694.053	951.214	667.076
2009-08-04	87.725	718.313	849.059	776.51	682.979	844.829	722.816	696.166	936.688	662.891
2009-08-05	87.389	707.515	851.462	764.973	678.356	857.053	717.463	695.185	918.763	665.47
2009-08-06	86.75	722.801	834.425	789.854	681.019	836.778	719.596	708.022	911.997	667.841
2009-08-07	88.224	718.429	831.903	784.229	680.369	818.205	706.22	709.433	926.643	667.756
2009-08-10	87.896	716.462	823.968	810.427	676.028	818.964	718.091	707.854	921.938	663.155
2009-08-11	86.859	717.653	798.284	817.014	665.031	820.484	732.073	674.253	907.43	653.461
2009-08-12	87.797	721.434	808.507	789.387	677.314	805.561	719.027	689.063	909.312	662.793
2009-08-13	88.34	754.923	826.891	805.685	688.635	826.404	731.095	691.096	915.434	671.707
2009-08-14	87.495	754.332	822.977	805.53	680.083	819.185	741.703	674.033	906.855	660.72
2009-08-17	85.386	730.288	785.722	770.451	657.912	775.108	722.368	640.828	879.042	643.936
2009-08-18	86.317	731.06	799.458	771.564	665.815	783.721	720.082	655.308	902.606	660.394
2009-08-19	86.855	728.716	803.535	756.682	671.138	771.099	723.55	642.569	894.704	658.76
2009-08-20	87.746	731.05	811.16	762.901	681.454	783.61	730.229	658.051	916.381	667.749
2009-08-21	89.315	717.873	831.38	750.514	701.123	801.057	719.37	663.85	940.258	680.264
2009-08-24	88.986	746.822	831.761	759.087	709.732	821.237	736.868	665.351	969.058	679.512
2009-08-25	89.32	741.991	837.176	754.787	715.52	828.537	736.149	655.777	964.483	681.668
2009-08-26	89.347	742.622	824.254	751.699	707.752	837.504	743.984	636.791	961.365	672.017
2009-08-27	89.516	748.986	829.804	744.572	704.245	836.653	740.976	631.793	969.169	668.302
2009-08-28	89.454	768.691	842.952	738.71	720.659	847.432	746.272	670.264	986.82	677.354
2009-08-31	88.843	771.986	823.041	728.931	711.835	827.836	748.896	669.801	972.719	676.814
2009-09-01	86.93	777.005	813.194	732.403	699.205	819.852	748.314	669.466	969.995	660.39
2009-09-02	86.604	757.37	808.596	721.136	688.518	822.731	738.795	648.89	953.805	660.066
2009-09-03	87.386	758.537	825.591	729.937	690.062	819.037	731.93	654.477	956.202	662.122
2009-09-04	88.475	769.396	844.925	757.063	698.173	835.154	723.364	644.993	968.62	672.515
2009-09-07	88.475	781.61	856.349	766.852	715.066	853.151	730.335	657.766	977.968	682.757
2009-09-08	89.236	801.923	866.269	783.808	726.701	860.708	739.303	683.398	993.06	690.76
2009-09-09	90.104	802.879	854.526	774.448	737.571	869.655	736.269	700.5	1004.17	699.429
2009-09-10	91.098	804.13	861.381	783.263	735.044	865.536	752.372	684.637	992.451	701.799
2009-09-11	91.05	816.119	874.036	784.075	741.491	869.48	756.212	718.167	1017.71	706.818
2009-09-14	91.631	796.519	872.325	778.4	740.737	863.669	740.623	722.239	999.287	704.875
2009-09-15	92.085	795.127	891.161	774.063	742.499	879.014	735.082	732.01	1006.17	701.226
2009-09-16	93.384	826.845	904.481	790.55	757.172	892.862	739.675	750.375	1027.36	716.644
2009-09-17	92.98	842.146	910.207	797.033	762.508	889.738	746.3	756.716	1043.96	723.338
2009-09-18	93.183	834.978	893.475	791.246	760.956	893.487	745.577	760.231	1035.17	715.507
2009-09-21	92.907	825.401	882.881	792.85	751.069	893.487	738.18	736.159	1025.4	705.519
2009-09-22	93.418	836.197	903.486	799.744	762.511	908.817	747.008	768.365	1044.38	712.333
2009-09-23	92.529	848.816	895.509	803.003	762.961	899.719	745.046	792.812	1028.06	717.675
2009-09-24	91.709	842.609	868.728	784.819	748.166	899.985	755.46	808.301	1026.07	692.649
2009-09-25	91.239	846.858	852.908	782.365	746.073	899.482	747.091	808.874	1031.72	688.943
2009-09-28	92.849	846.481	859.756	758.645	755.363	899.482	732.271	825.259	1034.42	697.593
2009-09-29	92.628	862.214	866.011	770.013	749.236	912.332	727.469	823.608	1016.18	699.664
2009-09-30	92.484	871.135	876.165	765.119	750.357	923.632	738.102	810.854	997.312	699.372
2009-10-01	90.11	857.843	852.65	765.119	734.023	926.526	724.985	816.13	994.099	688.926
2009-10-02	89.736	829.469	834.672	747.883	722.897	926.526	710.64	779.38	985.085	675.528
2009-10-05	90.967	829.863	847.94	754.969	730.652	921.27	702.384	777.12	992.222	683.206
2009-10-06	92.148	848.054	873.421	773.754	754.645	937.939	713.867	810.817	1020.45	694.934
2009-10-07	92.428	865.667	880.249	790.04	749.418	927.915	721.796	814.492	1023	690.417
2009-10-08	93.257	900.817	893.443	796.056	763.386	937.664	729.746	861.078	1038.7	703.765
2009-10-09	93.847	898.813	901.789	793.852	763.131	923.095	732.646	879.911	1032.71	696.968
2009-10-12	94.196	897.025	908.632	787.592	774.682	945.978	730.237	913.847	1058.35	696.626
2009-10-13	93.873	907.244	907.529	798.651	767.187	945.978	734.401	889.384	1052.24	691.213
2009-10-14	95.445	925.378	921.341	816.649	787.914	964.135	731.232	905.69	1078.18	707.229
2009-10-15	95.836	937.114	917.628	821.01	786.682	951.666	731.953	882.549	1082.94	717.852
2009-10-16	95.004	927.747	911.227	818.089	775.104	959.323	726.406	857.068	1051.44	713.493
2009-10-19	95.907	924.484	921.221	833.583	791.596	960.631	731.164	894.286	1062.38	725.881
2009-10-20	95.35	932.825	908.133	834.805	786.802	956.784	737.165	902.37	1059.26	724.324
2009-10-21	94.416	931.767	904.127	825.472	791.135	943.293	732.564	904.198	1065.04	735.028
2009-10-22	95.474	922.753	908.689	826.668	781.933	928.44	724.663	909.773	1058.1	727.088
2009-10-23	94.539	935.509	892.761	838.565	779.309	932.557	716.737	942.821	1053.28	720.612
2009-10-26	93.654	926.237	872.62	838.57	763.226	927.544	723.378	936.022	1034.8	712.891
2009-10-27	93.102	909.759	852.517	829.663	756.734	912.794	711.577	903.354	1010.7	712.154
2009-10-28	91.178	878.64	826.901	812.518	737.414	905.993	714.024	840.718	979.83	700.139
2009-10-29	93.182	871.065	848.378	793.37	754.213	897.966	706.505	868.973	992.912	719.111
2009-10-30	90.878	873.858	832.081	805.181	736.044	891.13	723.579	840.539	982.489	704.453
2009-11-02	91.461	857.138	832.871	809.63	741.984	891.13	708.824	865.203	956.786	706.894
2009-11-03	91.765	851.324	846.532	792.782	725.229	850.509	710.085	832.453	946.007	695.621
2009-11-04	91.907	860.098	851.813	810.393	746.67	888.265	706.776	848.971	963.07	715.618
2009-11-05	93.718	859.689	864.185	804.955	757.155	895.547	702.101	876.343	977.649	717.618
2009-11-06	93.926	881.164	861.498	813.047	755.967	904.516	710.437	876.001	979.947	721.107
2009-11-09	96.002	913	892.743	819.938	778.638	931.046	708.433	921.876	1011.76	737.954
2009-11-10	95.974	921.832	894.249	824.336	774.129	929.344	711.682	957.97	1019.12	739.454
2009-11-11	96.457	924.312	902.185	839.704	781.558	960.096	712.003	951.087	1035.71	737.793
2009-11-12	95.42	918.785	897.277	833.712	775.937	948.754	703.542	937.072	1034.6	740.034
2009-11-13	95.99	913.199	901.834	838.097	778.459	967.109	708.708	946.043	1032.56	750.092
2009-11-16	97.372	919.572	914.297	850.732	793.579	977.121	707.087	1008.05	1045.65	767.146
2009-11-17	97.471	897.297	912.908	852.242	780.663	980.438	703.872	988.335	1030.62	763.492
2009-11-18	97.343	902.242	925.504	853.014	788.016	980.194	700.922	1019.78	1037.04	761.202
2009-11-19	96.063	891.451	905.486	848.124	768.44	960.838	691.19	989.693	1016.91	746.669
2009-11-20	95.768	878.944	901.469	841.46	763.06	974.8	691.053	983.407	1005.46	741.552
2009-11-23	96.939	893.292	919.108	855.513	787.487	988.317	691.014	1012.52	1031.85	760.165
2009-11-24	96.903	879.851	906.837	838.167	781.277	990.151	687.536	996.889	1035.19	753.883
2009-11-25	97.418	892.866	920.674	841.884	790.331	997.517	698.763	992.631	1050.55	763.32
2009-11-26	97.418	873.93	894.419	826.563	762.682	973.236	702.155	956.258	1008.52	733.156
2009-11-27	95.857	844.66	897.246	792.026	770.904	952.227	682.894	978.27	1017.54	739.308
2009-11-30	96.301	880.097	902.354	818.705	763.463	972.544	711.887	981.373	1027.33	728.731
2009-12-01	97.547	890.974	934.924	831.094	786.608	996.104	723.167	1008.01	1053.04	756.241
2009-12-02	97.74	904.286	941.486	841.34	788.794	991.667	718.213	1000.69	1056.22	759.808
2009-12-03	96.855	901.857	921.522	845.506	789.561	994.483	736.165	1013.08	1045.26	754.034
2009-12-04	97.601	879.916	912.469	845.431	788.296	985.525	725.632	1024.63	1030.22	753.042
2009-12-07	97.391	872.959	911.136	839.135	781.81	970.904	737.005	1001.53	1031.35	744.265
2009-12-08	96.559	864.148	896.554	829.174	764.537	986.616	746.347	973.905	1019.69	725.479
2009-12-09	96.842	857.901	903.99	817.597	755.983	984.637	738.918	954.783	999.851	719.405
2009-12-10	97.503	863.758	913.657	809.502	760.862	981.437	725.847	957.421	1021.81	728.689
2009-12-11	97.881	860.344	905.397	817.311	758.999	981.193	729.178	950.904	1029.58	729.124
2009-12-14	98.868	864.095	906.691	825.597	766.979	978.881	735.174	946.961	1053.82	739.703
2009-12-15	98.432	863.252	905.926	822.609	762.154	968.457	724.014	937.638	1045.87	734.373
2009-12-16	98.61	851.573	912.775	814.97	772.617	973.91	736.662	968.19	1051.12	747.015
2009-12-17	97.602	834.993	887.471	800.754	753.56	970.797	729.733	931.739	1037.72	719.139
2009-12-18	98.185	833.019	886.227	792.654	746.272	964.188	722.35	911.323	1033.42	713.5
2009-12-21	99.244	826.148	901.054	785.176	757.022	962.026	720.478	946.708	1013.23	726.843
2009-12-22	99.733	832.485	906.282	791.191	758.856	963.56	724.732	924.839	1020.37	724.435
2009-12-23	100.09	844.816	914.557	796.346	766.185	992.393	727.586	933.297	1043.51	730.171
2009-12-24	100.566	857.837	923.057	806.47	767.136	1004.57	733.584	934.519	1055.37	731.951
2009-12-25	100.566	857.837	923.057	806.494	767.136	1004.57	729.524	937.992	1055.37	731.951
2009-12-28	100.64	862.747	927.613	807.307	773.138	1004.57	736.558	936.976	1075.21	735.306
2009-12-29	100.555	880.184	923.758	805.945	776.781	1003.4	735.055	914.769	1077.74	738.764
2009-12-30	100.529	874.87	918.586	807.652	766.703	1000.21	722.548	914.732	1068.71	735.959
2009-12-31	99.465	887.386	922.675	830.96	769.581	1011.82	719.327	920.547	1084.41	744.694
2010-01-01	99.465	887.386	922.675	830.96	769.581	1011.82	719.327	920.547	1084.41	744.694
2010-01-04	100.766	902.61	941.271	827.542	787.159	1019.67	731.742	927.457	1088.94	754.271
2010-01-05	101.053	913.709	940.512	844.131	785.422	1024.61	741.32	942.439	1094.53	749.953
2010-01-06	101.082	911.868	945.417	847.527	786.347	1033.02	741.181	941.311	1088.53	746.974
2010-01-07	101.375	908.962	940.743	836.227	782.552	1028.43	737.032	944.067	1070.01	739.807
2010-01-08	101.733	912.102	947.632	837.472	785.164	1019.51	746.971	948.213	1073.65	742.286
2010-01-11	101.779	929.907	950.27	844.594	797.966	1028.78	755.259	1012.69	1071.81	751.833
2010-01-12	100.86	919.036	933.742	848.246	787.511	1030.96	776.349	1001.51	1056.66	749.645
2010-01-13	101.785	909.211	936.613	836.826	788.648	1045.94	766.049	1013.64	1061.46	749.729
2010-01-14	102.097	922.189	937.241	841.019	791.709	1054.64	780.928	1027.9	1061.13	752.93
2010-01-15	101.024	919.619	924.292	843.464	777.352	1047.74	788.803	1011.16	1065.93	742.493
2010-01-18	101.024	928.983	931.469	827.268	782.765	1056.76	781.176	1024.88	1068.46	750.164
2010-01-19	102.314	915.06	926.875	838.146	782.22	1037.68	769.67	1054.51	1072.05	755.9
2010-01-20	101.349	900.864	908.271	817.119	758.41	1033.64	764.813	1024.14	1058.5	741.073
2010-01-21	100.002	893.292	894.424	798.964	746.332	1009.78	774.598	1012.05	1054.64	727.285
2010-01-22	97.734	881.117	877.492	797.508	743.852	997.958	771.616	992.077	1033.09	722.462
2010-01-25	98.138	870.729	873.477	795.38	739.289	986.975	766.551	991.714	1035.97	721.383
2010-01-26	97.684	866.104	873.102	769.882	737.16	986.975	756.058	967.349	1029.4	722.141
2010-01-27	98.139	851.631	871.169	766.734	728.527	956.618	750.073	986.301	1025.81	716.061
2010-01-28	97.029	856.081	871.054	784.924	717.833	964.448	753.515	984.821	1041.03	705.804
2010-01-29	96.035	831.657	850.84	775.696	724.702	966.429	735.889	983.641	1058.12	708.01
2010-02-01	97.308	820.772	868.042	781.796	730.454	966.179	735.56	976.813	1055.11	709.323
2010-02-02	98.509	827.778	877.199	782.839	741.534	959.94	751.179	981.147	1064.2	717.486
2010-02-03	98.008	830.888	877.774	801.988	735.392	980.434	750.607	996.109	1063.82	711.113
2010-02-04	95.109	815.242	851.423	783.408	704.493	955.313	752.142	965.895	1036.87	693.248
2010-02-05	95.383	795.158	862.149	759.074	683.913	921.344	741.797	916.203	1007.58	676.613
2010-02-08	94.726	803.489	854.677	760.873	689.554	929.274	735.03	897.271	1013.7	678.069
2010-02-09	95.865	800.216	863.121	767.312	693.743	941.9	731.423	910.405	1034.69	678.33
2010-02-10	95.643	797.528	869.319	771.405	696.912	938.172	730.094	910.675	1024.36	683.309
2010-02-11	96.611	816.239	890.088	787.967	691.74	955.333	730.582	933.633	1032.6	686.997
2010-02-12	96.527	812.546	895.716	786.457	688.658	955.333	735.059	930.571	1022.52	687.904
2010-02-15	96.527	818.702	900.109	786.346	689.65	956.159	727.61	943.135	1038.01	691.165
2010-02-16	98.194	840.251	913.599	786.467	700.832	971.165	727.399	974.102	1041.61	700.122
2010-02-17	98.662	864.631	914.073	796.285	708.354	980.368	741.029	969.349	1062.17	709.239
2010-02-18	99.339	864.125	922.279	792.752	711.155	970.923	740.551	968.271	1068.86	710.666
2010-02-19	99.605	851.42	919.552	768.877	710.083	963.08	719.492	967.561	1053.07	704.48
2010-02-22	99.49	873.787	915.704	787.921	711.694	968.403	743.873	983.384	1047.71	706.475
2010-02-23	98.358	874.046	901.1	797.057	699.206	969.309	749.058	963.265	1041.18	701.717
2010-02-24	99.341	859.493	897.624	788.848	701.3	963.999	740.808	952.085	1035.58	706.448
2010-02-25	99.216	839.363	897.505	784.508	686.799	959.354	743.583	908.956	1027.63	690.718
2010-02-26	99.271	866.616	902.864	792.678	702.583	978.54	745.137	901.66	1062.96	696.65
2010-03-01	100.424	881.892	918.9	809.656	705.239	978.54	745.104	914.221	1079.83	682.025
2010-03-02	100.666	891.405	940.31	812.646	716.2	994.473	752.195	931.439	1101.79	691.792
2010-03-03	100.7	899.951	945.766	806.591	729.529	1016.8	758.041	958.639	1123.7	703.281
2010-03-04	100.96	896.336	941.51	787.918	726.404	1009.74	747.531	948.805	1138.18	701.513
2010-03-05	102.298	906.391	958.006	796.613	739.417	1014.38	746.607	964.312	1146.55	712.278
2010-03-08	102.331	910.801	959.94	810.517	743.173	1021.96	762.749	976.833	1163.47	710.651
2010-03-09	102.457	917.864	955.462	808.429	738.222	1018.06	766.115	984.053	1156.74	706.002
2010-03-10	102.924	925.285	960.681	813.104	749.34	1030.54	758.158	996.989	1165.06	709.819
2010-03-11	103.398	920.127	956.987	818.04	746.764	1029.2	766.216	1005.15	1147.51	710.45
2010-03-12	103.512	923.706	975.404	816.662	752.167	1033.28	770.085	1013.99	1164.78	716.438
2010-03-15	103.594	912.375	970.081	810.848	741.328	1034.02	774.719	1001.12	1159.88	706.946
2010-03-16	104.303	918.374	984.042	807.915	753.837	1053.78	772.94	1022.95	1175.4	714.712
2010-03-17	104.941	937.473	987.559	817.578	759.251	1063.39	780.557	1036.01	1205.37	721.995
2010-03-18	104.859	936.779	981.477	816.569	748.749	1064.85	773.625	1027.03	1223.69	720.312
2010-03-19	104.265	934.449	972.917	818.896	743.83	1064.63	781.421	999.499	1209.08	710.758
2010-03-22	104.924	926.801	972.691	806.1	741.831	1051.68	785.544	1001.86	1210.36	710.831
2010-03-23	105.693	941.875	980.814	806.756	748.599	1057.45	781.672	1001.38	1203.01	711.761
2010-03-24	104.945	935.564	966.917	807.05	737.198	1057.45	771.672	993.693	1192.85	704.058
2010-03-25	104.824	938.013	975.332	799.629	744.331	1064.7	766.495	1017.75	1174.62	711.353
2010-03-26	104.84	935.317	964.771	807.863	744.779	1073.87	779.308	1033.9	1170.81	707.801
2010-03-29	105.375	945.321	979.674	817.152	748.766	1075.2	784.668	1040.35	1169.09	713.441
2010-03-30	105.509	949.621	982.899	822.01	744.056	1059.12	792.239	1033.28	1168.19	715.211
2010-03-31	105.074	942.24	985.827	818.561	749.712	1059.16	787.177	1042.98	1176.64	719.318
2010-04-01	105.823	950.218	997.055	830.514	761.799	1073.97	788.703	1056.53	1194.1	731.819
2010-04-02	105.823	950.218	997.055	830.482	761.799	1073.97	791.722	1061.77	1194.1	731.819
2010-04-05	106.75	949.65	1001.76	830.605	759.063	1099.69	792.997	1065.24	1202.27	732.345
2010-04-06	106.922	962.365	1005.41	830.66	755.718	1095.3	792.642	1065.44	1214.11	728.965
2010-04-07	106.329	965.892	995.501	849.524	751.4	1093.43	796.991	1063.16	1220.34	728.941
2010-04-08	106.629	962.03	996.702	852.051	745.81	1084.9	791.451	1066.72	1194.41	726.228
2010-04-09	107.337	967.035	1002.16	867.816	762.166	1101.65	792.06	1092.79	1207.04	738.822
2010-04-12	107.494	969.335	1004.67	858.415	773.109	1096.19	796.208	1119.46	1207.14	741.3
2010-04-13	107.704	959.001	998.075	857.192	768.384	1100.16	791.778	1107.86	1193.02	738.86
2010-04-14	109.026	982.329	1016.55	861.8	776.793	1100.16	791.75	1133.65	1201.72	745.994
2010-04-15	109.188	983.409	1017.77	860.619	776.776	1093.16	800.578	1111.25	1209.91	753.436
2010-04-16	107.669	974.979	990.626	843.348	762.053	1090.2	798.052	1100.04	1181.97	741.265
2010-04-19	108.048	953.52	989.912	825.607	755.715	1067.07	783.777	1067.84	1163.36	732.849
2010-04-20	108.923	967.907	1007.22	843.588	765.972	1071.52	777.372	1083.51	1180.88	739.354
2010-04-21	108.714	972.703	1010.09	835.459	757.213	1072.14	789.247	1085.5	1176.77	735.256
2010-04-22	109.168	959.843	1011.06	834.876	740.616	1082.06	781.527	1059.67	1151.53	728.004
2010-04-23	109.907	947.648	1012.55	831.62	752.159	1087.99	770.061	1085.54	1165.48	732.758
2010-04-26	109.489	953.2	1018.03	843.898	755.299	1093.51	787.778	1087.46	1197.61	742.646
2010-04-27	107.079	949.353	1000.61	831.589	732.218	1091.81	795.761	1062.81	1192.29	716.615
2010-04-28	107.595	940.702	989.549	820.855	713.239	1064.01	772.804	1049.63	1153.36	706.972
2010-04-29	109.035	938.461	1009.27	813.115	729.432	1072.23	771.533	1069.97	1182.29	719.888
2010-04-30	107.373	946.043	1000.52	830.055	730.412	1082.29	781.274	1057.17	1188.69	716.701
2010-05-03	108.886	942.474	1000.11	821.999	725.366	1068.17	777.141	1055.58	1181.25	712.979
2010-05-04	106.193	921.526	978.201	819.031	693.794	1059	777.1	1032.6	1136.94	694.682
2010-05-05	105.516	900.739	960.381	802.937	674.279	1051.15	778.253	992.198	1110.09	686.631
2010-05-06	102.288	871.758	947.866	799.495	655.593	1033.22	761.404	966.743	1101.34	669.799
2010-05-07	100.52	832.291	924.041	792.524	628.636	1019.46	759.375	897.949	1052.86	638.862
2010-05-10	105.111	872.459	964.193	811.733	690.716	1072.24	750.421	933.458	1125.77	687.147
2010-05-11	104.858	860.23	970.684	800.738	679.701	1053.03	744.785	937.791	1117.95	673.245
2010-05-12	106.628	862.49	994.854	798.17	689.56	1066.39	740.535	997.023	1160.77	681.558
2010-05-13	105.357	881.51	986.275	809.405	683.213	1072.69	757.988	996.669	1147.27	675.903
2010-05-14	103.394	861.203	964.288	803.292	650.698	1052.35	750.884	971.255	1111.55	650.943
2010-05-17	103.64	827.554	946.801	784.176	645.206	1027.67	734.607	978.272	1110.62	648.575
2010-05-18	102.122	822.421	948.062	794.377	658.184	1028.27	730.519	986.77	1123.66	652.116
2010-05-19	101.421	773.567	927.085	777.488	635.955	987.936	737.841	950.597	1072.45	634.75
2010-05-20	97.53	735.783	889.044	773.244	621.989	982.813	740.715	892.457	1012.63	620.827
2010-05-21	98.867	745.578	904.673	773.102	632.389	975.374	723.339	879.596	1023.68	624.87
2010-05-24	97.719	768.489	906.379	778.413	623.798	982.508	719.734	910.231	1058.64	625.7
2010-05-25	97.844	730.346	888.542	746.601	599.861	942.483	708.094	843.181	1011.73	608.284
2010-05-26	97.239	750.734	902.523	763.463	613.146	976.318	701.968	902.784	1097.46	621.294
2010-05-27	100.45	770.666	921.275	771.41	632.285	991.596	709.048	937.241	1103.5	640.675
2010-05-28	99.258	791.317	915.227	782.795	635.101	1024.18	714.656	980.577	1107.82	641.968
2010-05-31	99.258	777.994	924.085	787.333	633.013	1028.58	714.13	977.089	1092.73	645.12
2010-06-01	97.625	776.864	911.716	775.636	633.769	989.404	711.708	966.485	1088.59	657.742
2010-06-02	100.199	762.272	930.186	774.658	631.014	1000.29	695.631	982.502	1092.6	653.575
2010-06-03	100.742	792.319	934.547	785.121	640.207	1025.07	713.01	971.395	1083.36	663.778
2010-06-04	97.183	775.847	906.551	786.474	616.35	1026.59	716.041	955.271	1049.39	650.759
2010-06-07	95.769	742.312	892.434	773.419	605.721	1001.11	692.06	928.536	1025.98	641.443
2010-06-08	96.617	755.902	895.466	773.318	602.567	998.072	695.996	906.93	1022.02	631.615
2010-06-09	96.209	770.823	907.959	773.186	620.586	995.976	684.563	914.383	1048.94	650.859
2010-06-10	98.975	791.988	930.272	768.739	636.079	1011.91	691.153	932.768	1068.74	662.034
2010-06-11	99.504	807.716	930.939	777.482	640.533	1025.2	697.674	937.427	1060.52	658.528
2010-06-14	99.53	822.65	942.946	782.775	659.146	1054.36	707.929	942.144	1094.11	676.291
2010-06-15	101.845	818.14	958.958	779.602	666.601	1054.77	713.222	977.422	1112.49	680.902
2010-06-16	101.646	830.002	963.709	779.647	666.165	1058.44	723.083	979.064	1115.09	684.985
2010-06-17	101.634	822.413	956.985	782.491	670.606	1069.67	723.239	994.783	1125.58	681.711
2010-06-18	101.652	833.741	959.924	790.34	676.308	1070.42	720.947	1004.78	1137.34	683.168
2010-06-21	101.13	854.7	967.104	818.258	683.467	1092.03	734.192	1037.97	1140.14	689.177
2010-06-22	99.412	840.862	954	812.763	674.562	1073.88	729.686	1026.59	1133.82	682.072
2010-06-23	99.2	816.846	934.603	812.809	664.082	1080.85	722.023	1007.84	1126.09	679.174
2010-06-24	97.585	809.132	921.912	810.819	655.541	1073.99	726.753	978.771	1098.63	674.929
2010-06-25	97.824	796.579	922.754	809.887	651.567	1070.06	716.114	960.393	1096.42	673.263
2010-06-28	97.7	800.364	922.273	807.423	661.891	1086.99	711.848	978.625	1101.39	679.568
2010-06-29	94.637	774.236	880.647	790.032	630.671	1065.22	710.371	941.162	1074.04	657.66
2010-06-30	93.653	760.26	872.573	792.116	635.778	1076.15	699.616	955.207	1051.83	650.262
2010-07-01	93.438	741.498	871.63	791.161	631.621	1061.23	698.344	937.603	1034.84	644.018
2010-07-02	92.922	750.485	865.221	778.361	641.044	1052.66	695.304	970.448	1057.67	650.42
2010-07-05	92.922	739.628	856.697	776.329	635.592	1054.51	700.266	967.784	1056.67	646.051
2010-07-06	93.221	768.363	880.278	791.866	658.519	1062.77	712.402	992.211	1100.94	667.854
2010-07-07	96.246	765.621	893.943	784.396	667.741	1050.19	708.694	988.222	1107.2	672.111
2010-07-08	97.128	799.611	906.974	792.17	675.113	1063.82	716.428	980.283	1121.51	679.942
2010-07-09	97.756	808.946	928.652	806.99	678.465	1075.8	718.366	973.016	1129.09	680.402
2010-07-12	97.812	810.042	924.964	815.201	676.766	1079.58	716.133	987.406	1120.63	681.563
2010-07-13	99.563	811.516	938.472	815.313	694.789	1077.39	718.305	998	1143.84	698.986
2010-07-14	99.547	833.032	932.161	814.675	698.997	1072.1	729.867	989.677	1143.36	701.294
2010-07-15	99.634	823.137	936.208	800.66	701.137	1078.39	727.179	986.919	1146.51	703.144
2010-07-16	96.728	815.237	912.193	795.402	690.406	1079.43	718.547	990.117	1155.07	693.491
2010-07-19	97.352	797.79	908.097	793.294	686.845	1069.7	716.392	997.302	1133.77	689.105
2010-07-20	98.343	814.209	914.251	801.68	681.434	1058.4	706.312	992.531	1141.81	688.182
2010-07-21	96.965	820.137	915.154	812.53	682.773	1065.15	703.405	1007.36	1178.89	698.134
2010-07-22	99.217	817.034	928.979	814.637	703.816	1068.87	701.167	1024.77	1209.07	713.523
2010-07-23	100.141	834.719	933.476	822.511	700.505	1075.14	714.301	1009.45	1211.99	720.34
2010-07-26	101.367	846.696	943.065	817.857	710.275	1067.93	719.583	1015.43	1231.27	726.041
2010-07-27	101.054	853.798	938.452	827.853	714.052	1081.44	715.352	1003.48	1235.09	731.779
2010-07-28	100.281	852.279	937.511	834.369	713.202	1068.59	735.982	992.837	1217.62	728.834
2010-07-29	99.754	859.62	943.367	833.979	715.343	1076.61	737.467	1008.75	1227.34	725.606
2010-07-30	99.804	857.284	946.047	832.195	708.45	1071.28	732.415	1001.71	1224.94	720.221
2010-08-02	101.888	874.707	953.452	848.723	736.295	1080.8	735.959	1052.54	1249.33	750.556
2010-08-03	101.125	876.655	955.935	847.869	738.377	1086.31	747.981	1050.26	1222.6	752.553
2010-08-04	101.884	870.175	963.156	856.376	733.912	1098.14	731.106	1053.96	1211.8	746.976
2010-08-05	101.669	871.884	962.42	858.641	733.455	1093.1	745.213	1056.33	1216.56	742.212
2010-08-06	101.384	872.402	954.657	860.489	731.871	1092.39	755.545	1044.76	1211.07	744.5
2010-08-09	102.011	877.61	959.519	872.158	737.928	1097.45	745.198	1045.63	1217.78	754.605
2010-08-10	101.288	862.769	950.388	852.614	723.566	1081.99	742.956	1025.15	1197.33	742.714
2010-08-11	98.488	836.926	923.09	838.945	696.498	1068.39	728.608	1010.75	1171.31	724.506
2010-08-12	97.931	826.247	917.951	837.548	692.616	1063.06	717.184	1000.65	1178.01	724.869
2010-08-13	97.468	836.619	924.375	835.656	686.154	1067.68	716.595	1003.56	1172.29	724.57
2010-08-16	97.514	834.072	918.037	842.661	691.22	1061.71	722.149	1012.32	1185.3	729.155
2010-08-17	98.791	849.4	948.447	845.952	702.222	1062.9	717.422	1033.78	1193.99	735.899
2010-08-18	98.988	849.816	956.11	842.224	700.109	1079.65	727.548	1033.39	1173.08	733.917
2010-08-19	97.275	845.899	945.688	838.906	690.469	1089.35	738.71	1039.3	1178.17	724.129
2010-08-20	96.973	831.268	935.288	839.033	672.863	1083.65	719.311	1026.24	1163.59	717.255
2010-08-23	96.503	834.028	935.107	830.372	674.798	1084.21	719.841	1029.67	1179.81	722.718
2010-08-24	95.008	817.576	917.243	817.161	664.765	1071.17	722.53	1003.4	1168.59	711.463
2010-08-25	95.39	797.859	917.25	811.332	656.007	1065.18	706.664	984.691	1143.87	706.075
2010-08-26	94.673	818.22	924.174	815.819	668.403	1065.77	711.127	1005.4	1170.87	717.77
2010-08-27	96.228	828.625	937.335	817.061	672.401	1050.04	715.213	1017.8	1166.78	721.788
2010-08-30	94.801	847.563	944.298	820.876	669.621	1049.19	726.687	1011.92	1184.13	721.858
2010-08-31	94.8	833.457	932.249	810.348	672.727	1041.77	711.106	1016.05	1191.48	720.877
2010-09-01	97.487	869.502	955.322	813.541	698.748	1059.8	713.129	1031.18	1236.28	741.092
2010-09-02	98.365	879.538	963.701	823.976	700.225	1061.42	724.416	1039.31	1239.05	737.642
2010-09-03	99.672	881.7	973.531	833.667	707.552	1064.13	727.478	1039.49	1253.96	744.446
2010-09-06	99.672	892.11	981.903	844.44	711.048	1082.53	741.203	1038.42	1247.45	744.486
2010-09-07	98.555	891.95	969.066	846.029	698.271	1081.47	742.098	1034.3	1221.76	737.136
2010-09-08	99.027	889.656	972.615	828.051	704.672	1085.85	726.721	1068.97	1233.51	748.723
2010-09-09	99.446	907.517	978.242	831.008	711.697	1092.03	733.104	1088.47	1247.62	756.153
2010-09-10	99.901	903.806	979.465	827.401	711.922	1092.03	736.117	1103.01	1259.25	751.291
2010-09-13	101.04	924.327	989.911	844.737	726.054	1118.63	744.717	1119.69	1287.91	761.58
2010-09-14	101.064	930.428	995.841	847.053	733.245	1126.95	748.618	1108.15	1284.91	765.89
2010-09-15	101.487	940.177	992.064	844.148	731.937	1150.73	740.073	1103.09	1287.27	773.978
2010-09-16	101.435	925.919	992.54	841.278	731.058	1143.78	737.518	1090.13	1271.63	770.383
2010-09-17	101.702	933.206	987.276	854.621	727.627	1160.96	741.378	1098.62	1265.54	767.59
2010-09-20	103.147	943.603	994.18	856.737	740.346	1184.98	742.286	1113.02	1297.83	777.143
2010-09-21	102.867	938.9	986.653	860.387	741.875	1198.66	743.345	1120.28	1304.4	770.848
2010-09-22	102.429	950.49	986.964	860.828	747.675	1193.52	747.675	1122.04	1315.65	772.721
2010-09-23	101.628	947.315	976.837	860.718	739.769	1184.19	749.316	1108.33	1314.1	774.474
2010-09-24	103.747	946.273	993.312	864.669	758.943	1203.5	742.381	1109.86	1322.34	786.48
2010-09-27	103.268	964.025	991.711	873.523	753.648	1209.4	751.895	1103.16	1334.22	783.559
2010-09-28	103.809	967.733	991.409	867.207	758.514	1197.55	754.36	1098.6	1340.08	782.008
2010-09-29	103.599	965.399	999.274	878.157	758.49	1203.8	760.731	1093.12	1355.66	778.134
2010-09-30	103.265	950.184	1003.27	877.796	761.131	1208.77	746.113	1119.57	1373.61	770.399
2010-10-01	103.716	946.933	1005.21	878.339	761.78	1244.93	749.942	1128.34	1371.29	779.061
2010-10-04	102.945	956.092	1005.44	887.556	751.889	1248.85	743.808	1144.96	1348.19	777.993
2010-10-05	104.995	954.09	1026.53	887.835	773.695	1244.89	756.124	1167.75	1380.32	792.698
2010-10-06	104.982	976.341	1031.13	897.882	781.484	1258.86	769.756	1177.87	1386.59	795.086
2010-10-07	104.72	983.333	1021.88	897.594	784.528	1252.85	775.169	1166.8	1368.72	796.256
2010-10-08	105.428	980.515	1028.18	898.081	784.583	1246.29	775	1151.43	1384.21	793.832
2010-10-11	105.457	982.829	1031.23	906.048	785.293	1256.46	772.875	1171.11	1381.12	795.55
2010-10-12	105.767	963.872	1036.04	907.107	780.021	1242.48	762.864	1151.57	1385.64	789.078
2010-10-13	106.589	969.949	1053.71	924.704	800.014	1279.51	762.093	1154.36	1419.28	800.4
2010-10-14	106.354	991.254	1047.32	936.231	805.604	1284.21	779.785	1152.47	1425.13	808.483
2010-10-15	106.702	980.648	1038.07	940.143	803.03	1255.5	770.596	1139.36	1403.09	803.596
2010-10-18	107.444	973.665	1037.62	930.841	801.756	1255.83	775.037	1150.23	1395.11	803.24
2010-10-19	105.905	956.921	1015.58	938.183	787.039	1244.02	773.71	1134.47	1367.23	790.955
2010-10-20	107.05	963.282	1027.47	927.335	802.087	1237.39	772.373	1131.6	1371.08	798.952
2010-10-21	107.413	956.702	1028.91	931.366	812.925	1263.77	766.826	1164.08	1395.23	798.824
2010-10-22	107.642	956.899	1020.85	925.789	806.118	1252.32	768.575	1171.39	1364.77	791.067
2010-10-25	107.863	985.323	1032	931.19	812.362	1266.65	773.686	1187.82	1364.73	793.79
2010-10-26	107.705	971.155	1030.68	930.55	799.945	1261.71	763.595	1197.21	1364.14	795.29
2010-10-27	107.385	948.626	1010.02	907.49	789.914	1248.62	760.135	1177.16	1329	784.248
2010-10-28	107.491	963.591	1013.21	906.915	798.298	1245.11	766.627	1192.03	1345.21	797.503
2010-10-29	107.593	961.732	1029.23	907.601	797.234	1248.65	763.841	1198.84	1366.44	798.078
2010-11-01	107.662	976.262	1031.88	927.997	794.876	1261.66	754.85	1214.76	1362.79	803.958
2010-11-02	108.459	990.017	1034.85	932.079	808.341	1261.18	753.984	1222.64	1382.63	809.74
2010-11-03	108.802	992.579	1032.47	945.763	800.543	1266.31	748.381	1231.95	1404.19	813.792
2010-11-04	110.803	1012.35	1053.8	957.926	825.276	1296.99	767.748	1249.23	1423.62	841.654
2010-11-05	111.286	1017.41	1056.58	966.77	813.549	1301.8	779.503	1250.44	1430.39	838.19
2010-11-08	111.044	1011.63	1059.51	964.837	805.37	1287.86	788.96	1263.26	1408.53	832.67
2010-11-09	110.138	1010.51	1055.87	958.752	812.99	1298.92	788.933	1325.77	1429.37	830.51
2010-11-10	110.611	986.293	1053.96	947.049	792.895	1301.09	782.797	1303.68	1419.09	821.233
2010-11-11	109.901	989.45	1053.95	948.798	787.734	1283.44	788.449	1313.67	1402.95	824.993
2010-11-12	108.588	973.51	1035.54	921.863	787.61	1253.62	779.675	1282.9	1411.58	824.083
2010-11-15	108.586	972.664	1035.84	917.062	788.902	1244.24	779.217	1283.87	1402.91	822.675
2010-11-16	106.839	965.907	1011.03	901.861	771.273	1217.02	772.977	1251.89	1380.8	795.997
2010-11-17	107.054	958.387	1015.74	885	774.844	1217.02	778.744	1233.47	1401.04	799.396
2010-11-18	108.553	964.131	1034.88	901.049	790.287	1222.86	790.411	1257.69	1396.53	812.057
2010-11-19	108.95	955.417	1041.42	899.438	792.13	1193.35	791.922	1260.04	1389.2	804.177
2010-11-22	108.839	957.991	1040.67	903.576	783.609	1217.21	797.349	1250.58	1390.41	797.723
2010-11-23	107.354	935.824	1025.96	884.118	758.476	1199.78	802.299	1225.73	1346.9	780.47
2010-11-24	108.966	942.996	1046.94	884.547	763.477	1188.66	788.9	1254.81	1362.03	785.295
2010-11-25	108.966	940.268	1051.8	886.6	765.307	1191.57	789.597	1247.29	1368.54	790.331
2010-11-26	108.193	922.873	1034.99	878.272	752.388	1170.03	783.268	1239.55	1345	779.522
2010-11-29	107.979	924.37	1031.67	885.854	732.285	1187.64	787.685	1221.52	1326.81	760.049
2010-11-30	107.289	919.063	1034.1	878.324	726.699	1189.29	780.047	1205.43	1313.37	758.313
2010-12-01	109.384	922.564	1056.24	885.756	746.363	1213.84	780.377	1255.67	1342.09	772.948
2010-12-02	110.738	951.296	1070.22	893.434	767.439	1231.07	795.268	1290.21	1379.17	787.124
2010-12-03	111.032	966.826	1070.35	884.322	781.175	1232.96	809.153	1352.3	1401.97	792.529
2010-12-06	110.909	966.073	1072.47	882.093	773.542	1244.4	809.538	1358.55	1409.74	794.407
2010-12-07	110.917	976.464	1068.23	889.216	783.129	1254.36	802.628	1394.44	1404.45	806.343
2010-12-08	111.322	954.595	1057.13	875.24	777.218	1226.8	799.188	1364.12	1400.73	802.97
2010-12-09	111.704	970.962	1058.6	874.241	776.43	1201.68	808.255	1379.39	1415.83	802.487
2010-12-10	112.225	977.191	1065.56	875.964	779.433	1222.61	803.73	1360.29	1414.42	804.068
2010-12-13	112.205	992.513	1074.43	876.844	792.856	1233.16	814.47	1346.95	1408.58	813.787
2010-12-14	112.396	998.168	1069.85	880.576	795.629	1243.41	819.021	1371.92	1415.41	812.25
2010-12-15	111.933	992.808	1070.87	866.405	790.753	1231.44	812.89	1386.73	1424.66	801.698
2010-12-16	112.675	989.736	1063.6	854.58	784.069	1248.44	812.07	1412.21	1419.01	801.354
2010-12-17	112.908	986.19	1062.62	857.135	778.374	1248.44	813.713	1401.66	1418.82	795.726
2010-12-20	113.154	984.993	1048.73	854.618	779.863	1253.66	813.641	1402.38	1421.94	799.716
2010-12-21	113.741	997.727	1067.15	865.089	792.073	1265.74	822.279	1431.69	1450.57	802.435
2010-12-22	113.883	1000.3	1073.78	864.381	789.85	1263.3	824.619	1433.88	1458.97	801.921
2010-12-23	113.693	1007.14	1080.01	858.724	787.666	1264.63	828.69	1457.65	1468.52	804.799
2010-12-24	113.693	1003.44	1085.95	852.104	789.459	1267.33	826.195	1455.9	1463.85	809.194
2010-12-27	113.714	1002.84	1083.41	851.784	783.823	1262.89	830.464	1453.92	1463.11	805.947
2010-12-28	113.721	1011.09	1093.45	843.373	784.452	1265.72	836.728	1462.42	1482.02	805.554
2010-12-29	113.893	1014.67	1099.27	855.102	788.815	1277.35	840.805	1458.86	1495.77	804.279
2010-12-30	113.73	1014.83	1100.94	858.856	788.705	1291.45	834.729	1480.73	1497.77	797.574
2010-12-31	113.714	1015.52	1108.75	862.484	793.782	1302.55	841.315	1469.2	1512.11	801.952
2011-01-03	114.757	1009.18	1112.45	874.386	802.485	1304.14	835.24	1467.79	1519.88	792.194
2011-01-04	114.399	993.746	1101.84	883.043	797.496	1304.62	843.683	1450.03	1501.7	813.979
2011-01-05	114.968	980.781	1107.51	882.133	782.523	1284.82	828.444	1444.35	1488.46	813.927
2011-01-06	114.615	979.518	1103.63	882.235	776.115	1290.2	841.922	1445.41	1474.18	811.859
2011-01-07	114.379	980.22	1111.04	877.548	769.195	1252.37	845.782	1436.44	1475.76	812.431
2011-01-10	114.261	974.898	1099.86	870.821	757.493	1227.7	848.39	1426.37	1447.05	808.623
2011-01-11	114.648	967.93	1118.16	878.101	768.11	1224.48	840.136	1456.52	1450.53	812.355
2011-01-12	115.636	975.335	1133.29	894.716	789.987	1249.19	844.306	1500	1467.95	824.14
2011-01-13	115.502	993.428	1128.38	902.46	805.641	1217.3	857.302	1509.65	1470.1	828.267
2011-01-14	116.191	987.325	1133.31	905.105	806.741	1197.93	849.018	1518.04	1448.8	827.6
2011-01-17	116.191	984.922	1137.04	895.074	801.39	1202.94	849.98	1536.08	1440.31	828.006
2011-01-18	116.51	997.039	1139.96	890.117	815.235	1221.13	850.927	1546.94	1436.8	841.353
2011-01-19	115.476	1008.66	1125.13	902.455	811.411	1208.31	862.644	1542.54	1406.55	832.259
2011-01-20	115.434	980.692	1107.14	880.055	800.095	1212.82	843.63	1499.77	1364.14	810.777
2011-01-21	115.551	985.054	1112.79	873.507	817.834	1205.1	833.802	1530.23	1381.53	821.753
2011-01-24	116.248	999.978	1122.13	866.187	825.457	1208.02	841.754	1506.12	1392.33	828.036
2011-01-25	116.261	1000.2	1109.61	872.106	822.87	1193.61	854.433	1482.4	1377.8	816.824
2011-01-26	116.61	1001.71	1127.7	877.898	831.295	1193.61	849.934	1509.32	1381.27	826.493
2011-01-27	116.628	1001.48	1128.27	876.126	834.884	1180.45	850.423	1544.74	1397.9	827.837
2011-01-28	114.582	994.986	1124.72	875.211	822.25	1150.71	847.748	1497.08	1346.49	810.717
2011-01-31	115.453	997.89	1136.46	869.318	826.825	1141.49	840.679	1506.57	1327.46	818.146
2011-02-01	117.006	1010.3	1158.83	869.014	842.67	1128.59	848.046	1568.57	1349.28	836.61
2011-02-02	116.615	1010.35	1162.58	881.894	842.551	1139.98	862.176	1544.35	1366.22	843.17
2011-02-03	116.858	1018.19	1170.15	882.024	829.7	1155.7	856.301	1556.72	1348.57	843.571
2011-02-04	117.321	1029.33	1164.74	881.905	826.284	1127.57	861.9	1578.31	1350.16	841.646
2011-02-07	118.037	1033.47	1167.21	868.159	832.542	1130.9	861.406	1559.28	1332.87	847.986
2011-02-08	118.613	1042.12	1168.07	861.15	840.384	1121.25	871.579	1498.07	1348.12	853.631
2011-02-09	118.245	1045.52	1155.76	845.29	841.527	1113.95	863.226	1502.16	1332.83	853.04
2011-02-10	118.234	1040.25	1164.1	826.744	832.084	1097.32	856.43	1465.09	1300.88	847.733
2011-02-11	119.001	1030.46	1165.34	835.468	830.831	1112.78	854.376	1480.33	1321.33	849.502
2011-02-14	119.115	1043.62	1178.06	853.471	827.584	1141.74	865.782	1505.78	1323.26	848.802
2011-02-15	118.68	1039.16	1176.19	846.514	830.762	1149.8	863.229	1523.6	1323.13	853.378
2011-02-16	119.421	1043.34	1192.8	855.545	835.803	1145.88	867.338	1545.27	1336.76	856.433
2011-02-17	119.646	1054.41	1203.62	860.117	840.53	1161.8	879.93	1531.33	1343.24	863.152
2011-02-18	119.994	1057.41	1199.18	872.532	845.024	1150.72	879.334	1536.85	1355.86	865.125
2011-02-21	119.994	1050.35	1197.77	866.375	834.535	1174.08	881.912	1533.29	1364.88	855.492
2011-02-22	117.524	1031	1180.3	843.69	831.227	1165.34	867.723	1513.57	1352.81	847.378
2011-02-23	116.428	1028.04	1170.23	839.795	826.623	1167.99	861.791	1514.22	1328.91	843.082
2011-02-24	116.321	1029.41	1177.94	832.213	825.174	1124.93	860.063	1529.81	1321.8	834.921
2011-02-25	117.702	1044.22	1198.2	845.369	833.999	1134.91	867.918	1588.65	1355.52	844.462
2011-02-28	118.318	1043.68	1210.04	857.742	845.224	1137.98	872.712	1629.2	1380.7	848.95
2011-03-01	116.316	1038.18	1204.92	872.365	842.929	1179.96	883.9	1631.45	1369.7	841.271
2011-03-02	116.56	1035.42	1210.94	863.943	839.868	1179.96	868.167	1649.29	1391.5	842.622
2011-03-03	118.557	1028.56	1224.21	871.627	844.089	1179.03	865.294	1635.55	1388.6	852.137
2011-03-04	117.716	1039.57	1227.13	886.303	842.965	1186.46	871.781	1622.92	1395.11	847.792
2011-03-07	116.66	1031.06	1212.83	883.431	842.224	1169.95	861.644	1650.38	1407.78	846.083
2011-03-08	117.713	1027.44	1205.05	896.009	838.045	1184.18	851.927	1637.21	1390.34	845.644
2011-03-09	117.787	1022.91	1197.32	902.71	838.765	1186.94	856.543	1628.24	1407.06	846.764
2011-03-10	115.731	1002.12	1169.62	893.096	823.712	1175.56	841.636	1578.87	1366.57	827.857
2011-03-11	116.525	996.942	1172.56	881.286	818.387	1165.21	839.635	1539.08	1384.64	825.498
2011-03-14	115.794	994.348	1170.91	888.925	818.656	1190.64	787.933	1528.7	1392.04	827.436
2011-03-15	114.546	960.522	1159.27	865.523	800.077	1174.74	726.215	1480.87	1325.32	811.201
2011-03-16	112.487	955.79	1146.44	866.256	783.987	1188.89	778.656	1526.2	1339.94	795.019
2011-03-17	113.806	951.175	1170.7	838.175	804.515	1168.96	783.465	1574.82	1336.92	814.704
2011-03-18	114.422	977.319	1172.57	841.98	816.646	1146.47	777.168	1581.52	1343.94	817.469
2011-03-21	115.963	993.448	1200.84	853.756	832.655	1148.03	777.264	1607.14	1355.03	833.155
2011-03-22	115.548	1002.22	1200.93	859.372	832.584	1159.44	811.9	1601.69	1378.51	834.492
2011-03-23	115.859	1004.03	1195.3	855.465	831.435	1173.2	804.766	1630.7	1383.81	829.346
2011-03-24	116.936	1024.86	1203.29	862.601	848.086	1182.18	798.353	1644.62	1420.39	837.185
2011-03-25	117.357	1041.37	1198.9	871.78	844.906	1216.5	800.098	1666.03	1424.02	835.333
2011-03-28	116.909	1039.95	1188.95	864.24	843.867	1214.69	796.119	1664.56	1420.39	834.944
2011-03-29	117.67	1041.76	1191.86	868.276	840.835	1228.61	792.452	1626.29	1448.29	836.999
2011-03-30	118.457	1063.13	1211.47	880.356	848.219	1239.12	801.508	1670.71	1495.3	844.068
2011-03-31	118.335	1067.41	1211.36	880.754	848.513	1258.86	806.603	1686.76	1496.96	833.935
2011-04-01	119.103	1077.29	1227.27	889.549	855.941	1254.49	786.878	1707.86	1522.62	847.564
2011-04-04	119.175	1076.47	1231.62	900.814	862.171	1272.19	788.79	1716.11	1533.16	854.095
2011-04-05	119.022	1075.61	1232.39	900.959	860.336	1276.92	773.041	1711.88	1526.16	858.649
2011-04-06	119.383	1090.68	1232.65	906.466	873.718	1280.53	758.212	1723.83	1543.8	866.618
2011-04-07	119.136	1095.92	1223.52	904.333	867.406	1278.04	762.986	1723.12	1534.67	863.993
2011-04-08	118.613	1111.7	1233.71	906.025	879.607	1270.3	773.431	1727.24	1538.62	870.688
2011-04-11	118.415	1114.87	1220.47	901.392	877.523	1245.91	774.62	1704.78	1542.56	871.414
2011-04-12	117.707	1091.42	1190.89	890.462	868.143	1245.91	772.846	1669.46	1509.75	854.427
2011-04-13	117.868	1102.45	1197.32	902.453	874.239	1270.98	776.186	1702.82	1495.23	863.885
2011-04-14	117.973	1097.68	1191.77	897.361	865.688	1270.98	785.03	1683.98	1474.18	861.159
2011-04-15	118.403	1092.01	1189.76	900.841	863.936	1239.14	779.462	1684.78	1459.99	864.271
2011-04-18	117.12	1086.14	1168.3	894.261	835.529	1213.74	783.157	1624.41	1417.97	843.536
2011-04-19	117.632	1075.82	1189.71	886.94	848.043	1213.97	772.293	1684.67	1444.43	851.527
2011-04-20	119.169	1109.21	1207.92	908.387	877.434	1246.95	782.493	1711.36	1501.81	873.319
2011-04-21	119.658	1130.68	1219.56	915.949	887.349	1251.06	794.276	1709.45	1519.62	879.715
2011-04-22	119.658	1130.68	1219.56	915.927	887.349	1251.06	794.489	1714.73	1519.62	879.715
2011-04-25	119.454	1126.52	1211.75	915.391	886.903	1241.19	790.563	1701.46	1515.49	874.432
2011-04-26	120.744	1132.94	1219.89	918.042	894.295	1234.91	785.696	1684.19	1535.88	879.996
2011-04-27	121.458	1129.86	1207.63	909.26	897.964	1230.1	784.521	1680.49	1544.92	888.224
2011-04-28	121.952	1145.62	1215.62	906.987	913.179	1217.73	806.752	1685.21	1563.46	895.485
2011-04-29	122.299	1138.3	1218.72	903.936	919.374	1222.93	809.934	1671.78	1592.74	897.233
2011-05-02	122.235	1144.69	1222.38	904.163	926.048	1209.78	824.211	1670.48	1599.35	898.551
2011-05-03	121.842	1125.37	1194.22	897.752	919.479	1181.22	826.556	1631.74	1557.95	889.428
2011-05-04	121.072	1100.2	1179.3	883.171	909.451	1171.94	828.452	1612.88	1533.81	879.697
2011-05-05	120.191	1087.36	1157.06	883.787	891.555	1156.71	835.444	1610.35	1501.92	865.823
2011-05-06	120.682	1100.29	1174.37	886.766	896.652	1177.93	816.502	1633.23	1528.31	872.824
2011-05-09	121.285	1098.02	1172.07	889.325	876.214	1178.84	813.34	1611.15	1501.2	862.267
2011-05-10	122.353	1097.21	1176.35	889.504	890.972	1172.19	815.704	1631.68	1514.22	872.442
2011-05-11	121.283	1102.02	1163.2	892.901	889.106	1182.21	813.37	1624.6	1490.3	873.895
2011-05-12	121.993	1071.38	1145.67	892.186	877.934	1159.04	807.127	1559.18	1450	861.886
2011-05-13	120.992	1075.34	1145.46	897.562	876.147	1170.74	799.562	1565.07	1446.74	856.786
2011-05-16	120.367	1066.4	1144.43	885.532	878.87	1155.5	789.966	1550.22	1462.98	856.606
2011-05-17	120.206	1067.4	1146.67	881.991	863.698	1146.82	785.265	1536.37	1443.77	848.209
2011-05-18	121.211	1073.77	1166.31	888.96	873.265	1144.79	793.04	1576.49	1460.27	853.118
2011-05-19	121.43	1088.16	1169.05	888.597	878.52	1150.27	783.097	1591.89	1476.74	859.424
2011-05-20	120.541	1084.3	1164.02	891.914	867.889	1160.56	781.319	1583.29	1464.14	860.843
2011-05-23	119.09	1050.15	1157.67	871.059	845.045	1137.42	770.858	1518.54	1420.16	842.147
2011-05-24	118.985	1050.12	1153.92	875.755	852.428	1139.49	768.406	1540.54	1455.3	846.387
2011-05-25	119.294	1034.35	1171.26	876.314	856.785	1124.96	769.157	1529.74	1431.87	853.257
2011-05-26	119.698	1057.5	1171.61	879.895	855.365	1140.37	785.66	1538.84	1452.34	855.637
2011-05-27	120.15	1072.69	1177.21	884.756	871.952	1150.53	785.672	1604.02	1491.26	871.027
2011-05-30	120.15	1068.27	1180.3	887.425	871.923	1153.51	784.213	1612.54	1480.62	870.709
2011-05-31	121.322	1074.35	1185.7	903.751	889.901	1168.78	796.579	1632.34	1524.12	876.99
2011-06-01	118.569	1075.37	1153.94	904.643	886.553	1177.55	800.915	1649.69	1526.83	865.551
2011-06-02	118.485	1045.28	1149.93	890.642	878.616	1172.45	786.781	1697.28	1525.84	852.344
2011-06-03	117.187	1047.55	1153.74	877.994	883.229	1161.31	782.567	1696.17	1514.95	857.14
2011-06-06	116.157	1048.93	1133.1	877.853	880.342	1168.02	777.486	1707.83	1505.38	856.732
2011-06-07	116.106	1050.16	1138.33	873.882	882.85	1181.63	781.229	1728.34	1524.18	862.193
2011-06-08	115.453	1035.12	1126.91	868.267	867.844	1173.71	785.983	1701.66	1518.8	849.574
2011-06-09	116.175	1039.19	1139.81	857.938	868.643	1171.26	783.324	1732.91	1510.72	854.807
2011-06-10	114.472	1033.09	1123.25	848.97	847.851	1166.89	786.065	1725.04	1484.38	835.462
2011-06-13	114.447	1034.7	1113.36	857.159	849.742	1159.6	781.792	1707.51	1483.28	842.189
2011-06-14	115.993	1056.87	1137.03	855.73	864.81	1160.46	788.874	1732.54	1485.46	850.386
2011-06-15	114.07	1049.07	1120.04	855.881	841.345	1150.96	788.877	1731.99	1474.08	834.713
2011-06-16	114.29	1015.28	1096.42	842.751	828.99	1137.32	776.314	1670.28	1461.11	822.401
2011-06-17	114.597	1026.68	1092.35	833.439	843.511	1122.89	776.302	1624.11	1472.51	826.751
2011-06-20	115.418	1018.11	1096.66	838.884	837.102	1093.53	774.465	1590.66	1470.91	826.347
2011-06-21	116.968	1034.22	1123.96	843.151	855.386	1109.8	782.905	1649.29	1489.66	835.72
2011-06-22	116.256	1040.47	1119.53	848.339	854.303	1109.01	796.674	1673.54	1472.87	829.504
2011-06-23	116.018	1017.87	1105.94	842.327	822.752	1118.54	789.044	1602.36	1436.39	809.027
2011-06-24	114.774	1027.18	1097.53	873.246	821.775	1143.31	797.024	1640.29	1448	810.702
2011-06-27	115.647	1010.37	1102.14	867.697	829.96	1150.93	785.708	1636.24	1466.07	815.604
2011-06-28	117.27	1023.2	1117.68	865.076	839.693	1154.68	791.234	1667.19	1485.76	821.306
2011-06-29	118.084	1047.7	1140.9	860.708	857.7	1169.86	803.118	1691.7	1504.18	835.436
2011-06-30	119.281	1072.95	1156.97	875.004	873.577	1186.66	807.72	1704.5	1525.68	847.36
2011-07-01	121.036	1070.16	1160.21	875.021	878.859	1183.55	810.728	1738.29	1540.63	853.791
2011-07-04	121.036	1072.08	1171.62	893.611	882.372	1194.15	820.446	1732.57	1554.11	857.244
2011-07-05	120.855	1063.75	1168.92	891.692	878.122	1190.73	819.648	1775.39	1565.85	861.181
2011-07-06	121.101	1062.08	1159.42	878.178	863.948	1189.65	830.218	1804.46	1551.66	851.114
2011-07-07	122.388	1069.89	1170.83	881.584	872.377	1210.53	823.835	1806.13	1569.32	855.222
2011-07-08	121.405	1074.97	1161.54	886.767	854.995	1200.68	833.276	1790	1545.15	850.172
2011-07-11	119.238	1047.22	1139.96	869.072	823.92	1185.94	831.616	1755.62	1512.44	832.658
2011-07-12	118.847	1025.6	1138.99	841.307	819.925	1157.63	827.011	1744.95	1509.47	826.696
2011-07-13	119.165	1044.28	1155.41	860.679	837.03	1172.34	833.95	1791.3	1531.02	840.042
2011-07-14	118.218	1033.86	1149.82	861.741	828.83	1172.94	829.218	1802.62	1529.33	831.091
2011-07-15	119.232	1022.59	1156.62	859.082	824.166	1170.63	832.947	1781.31	1527.7	831.172
2011-07-18	118.041	1015.49	1142.48	856.222	805.319	1163.63	832.367	1747.67	1484.44	812.958
2011-07-19	119.945	1027.8	1168.39	859.473	823.16	1175.46	826.87	1762.99	1503.47	824.006
2011-07-20	119.653	1050.83	1171.61	872.782	835.444	1167.21	835.46	1788.96	1516.35	831.689
2011-07-21	121.069	1061.62	1185.93	876.482	857.113	1160.86	838.089	1873.7	1545.26	846.594
2011-07-22	121.142	1079.38	1181.81	897.013	859.518	1184.1	849.728	1909.72	1535.91	853.244
2011-07-25	120.369	1058.77	1181.84	888.323	856.09	1190.01	842.422	1880.74	1549.7	849.647
2011-07-26	119.757	1077.69	1169.62	905.048	861.23	1182.01	850.558	1876.1	1566.43	858.803
2011-07-27	117.166	1077.69	1140.4	903.621	845.115	1179.41	846.5	1849.97	1546.05	844.998
2011-07-28	116.996	1062.75	1142.45	897.516	837.522	1162.61	837.138	1870.15	1544.03	848.887
2011-07-29	116.345	1051.08	1125.13	891.388	838.191	1159.26	837.546	1866.64	1539.18	846.934
2011-08-01	115.697	1064.46	1118.22	902.375	815.105	1169.72	854.069	1903.87	1552.39	834.088
2011-08-02	112.708	1037.06	1096.94	888.954	795.341	1156.15	840.256	1906.78	1527.61	831.144
2011-08-03	113.303	1003.15	1100.49	871.425	785.612	1141.39	825.199	1803.19	1497.44	824.897
2011-08-04	108.056	973.77	1050.67	873.971	747.677	1122.64	801.765	1750.34	1421.82	797.302
2011-08-05	108.058	928.369	1025.4	839.764	739.232	1087.75	780.924	1697.08	1423.43	780.561
2011-08-08	101.074	893.688	974.314	819.754	709.932	1056.49	771.925	1547.18	1355.66	751.883
2011-08-09	105.705	897.125	1013.76	776.582	724.105	1033.08	760.95	1518.39	1308.79	761.35
2011-08-10	101.406	927.99	1017.72	797.263	694.98	1052.61	773.398	1473.92	1323.75	731.275
2011-08-11	106.271	937.487	1047.45	799.903	715.738	1049.28	761.461	1514.68	1368.31	759.731
2011-08-12	106.906	945.694	1048.25	797.65	736.805	1032.82	759.884	1555.99	1389.06	785.108
2011-08-15	108.826	983.142	1066.44	822.267	752.427	1032.82	769.441	1591.36	1423.34	793.922
2011-08-16	107.821	970.662	1056.86	818.414	747.447	1027.9	772.037	1565.48	1404.78	796.673
2011-08-17	107.66	993.544	1063.21	820.424	753.369	1034.73	769.838	1602.95	1427.4	800.189
2011-08-18	102.731	967.082	1013.43	808.991	709.464	999.328	759.138	1556.08	1363.18	759.246
2011-08-19	101.112	941.383	1000.77	788.12	700.39	977.376	744.856	1529.55	1393.76	757.894
2011-08-22	101.415	937.882	998.967	789.107	705.652	985.74	730.798	1529.69	1384.93	759.756
2011-08-23	104.771	967.695	1028.24	806.675	711.269	1003.36	738.893	1539.17	1372.61	765.424
2011-08-24	106.19	962.439	1039.34	793.34	724.107	985.476	728.949	1581.82	1386.49	772.702
2011-08-25	104.297	966.706	1032.82	810.033	713.406	971.896	734.183	1532.42	1367.36	753.627
2011-08-26	105.976	970.241	1029.85	805.348	709.849	956.176	742.527	1520.7	1385.43	748.664
2011-08-29	109.085	995.378	1059.14	819.288	731.215	996.369	743.93	1552.86	1464.16	756.854
2011-08-30	109.381	1000.18	1067.71	832.547	729.057	1018.83	754.585	1605.53	1454.32	769.431
2011-08-31	110.051	1009.62	1080.26	844.548	750.864	1018.83	760.977	1694.39	1509.32	787.365
2011-09-01	108.81	1016.18	1076.37	852.441	748.234	1018.83	765.998	1704.28	1519.5	787.06
2011-09-02	106.051	995.604	1059.53	836.684	725.496	1031.14	759.142	1643.86	1474.67	772.411
2011-09-05	106.051	967.259	1048.62	818.23	690.504	1018.83	740.557	1579	1445.55	739.814
2011-09-06	105.26	947.597	1040.71	827.341	679.738	1031.73	724.175	1564.3	1421.39	741.973
2011-09-07	108.325	980.285	1060.5	842.246	701.694	1036.31	734.549	1636.18	1469.25	762.8
2011-09-08	107.169	985.587	1060.19	843.757	703.471	1046.54	736.825	1672.78	1490.32	771.938
2011-09-09	104.37	970.543	1020.16	840.099	667.419	1022.07	730.302	1614.07	1441.75	746.295
2011-09-12	105.105	923.191	997.903	808.954	642.922	986.896	722.326	1562.56	1394.53	728.695
2011-09-13	106.27	925.118	1010.23	808.526	652.723	978.628	732.683	1568.73	1417.46	733.099
2011-09-14	107.741	898.251	1017.35	818.116	666.254	1000.18	726.506	1568.39	1419.82	736.722
2011-09-15	109.618	921.184	1035.94	819.013	691.84	1019.03	737.354	1644.99	1439.7	754.189
2011-09-16	110.294	946.537	1018.91	825.253	690.184	1021.66	753.334	1649.03	1430.84	758.371
2011-09-19	109.165	913.619	1004.78	809.321	665.191	1001.74	757.969	1595.29	1366.24	736.745
2011-09-20	108.917	915.57	1002.33	812.519	684.375	1025.06	744.813	1628.78	1378.32	754.31
2011-09-21	105.982	912.889	972.454	804.774	673.215	1014.61	748.186	1579.61	1328.58	740.417
2011-09-22	102.749	855.955	917.052	761.428	632.575	947.644	733.985	1419.04	1230.37	697.2
2011-09-23	103.41	846.208	919.748	747.247	637.531	937.198	734.466	1322.31	1212.83	705.582
2011-09-26	105.751	837.182	935.491	734.775	646.702	931.406	719.346	1328.95	1242.98	715.339
2011-09-27	107.102	892.776	961.738	766.65	684.031	970.27	736.302	1406.56	1336.4	748.828
2011-09-28	104.851	892.864	938.1	766.844	675.443	975.502	748.885	1417.24	1324.85	740.359
2011-09-29	105.741	880.711	941.122	767.162	686.381	988.556	751.946	1407.16	1283.08	741.215
2011-09-30	103.179	871.799	923.88	747.469	665.868	974.933	748.505	1315.86	1263.78	725.244
2011-10-03	100.224	835.093	886.816	709.118	650.128	957.401	738.498	1249.91	1242.28	713.589
2011-10-04	102.562	817.559	874.018	688.091	633.149	936.135	726.958	1188.57	1204.11	692.588
2011-10-05	104.227	840.119	907.879	688.321	653.719	936.548	716.809	1188.83	1250.16	712.096
2011-10-06	106.317	879.623	937.656	728.287	675.542	936.548	731.097	1292.12	1261.38	738.344
2011-10-07	105.501	914.769	935.239	738.389	685.691	968.228	734.557	1366.78	1303.06	751.165
2011-10-10	108.897	938.626	939.476	734.51	708.94	995.47	734.844	1419.76	1338.68	765.801
2011-10-11	108.748	942.082	957.39	753.224	704.756	981.4	750.421	1401.45	1319.42	762.055
2011-10-12	109.847	958.417	982.713	764.041	726.658	1018.52	743.368	1438.12	1350.65	776.752
2011-10-13	109.676	960.118	963.225	778.332	711.272	1011.74	755.129	1428.42	1316.86	768.756
2011-10-14	111.468	973.584	989.607	775.292	728	1031.37	738.744	1483.81	1325.54	779.634
2011-10-17	109.266	982.813	973.516	792.367	713.543	1027.23	757.819	1460.33	1310.57	774.713
2011-10-18	111.367	959.59	982.543	762.276	710.721	999.403	746.958	1470.45	1298.47	763.605
2011-10-19	110.273	977.895	974.612	773.573	718.798	1018.97	747.905	1463.85	1309.32	777.801
2011-10-20	110.776	952.983	965.215	758.58	704.375	998.777	739.419	1446.15	1261.03	762.584
2011-10-21	113.25	965.372	986.599	759.203	732.907	987.652	746.975	1503.07	1293.11	788.297
2011-10-24	114.772	999.553	1007.51	790.246	740.781	1008.05	758.492	1565.63	1316.95	795.828
2011-10-25	112.528	993.603	985.836	797.258	735.589	1041.9	754.152	1544.45	1332.68	792.412
2011-10-26	113.593	990.062	993.508	805.437	731.677	1040.48	750.439	1604.71	1315.24	792.39
2011-10-27	117.29	1044.82	1037.48	829.114	780.041	1040.48	769.77	1693.55	1386.26	823.484
2011-10-28	117.446	1046.27	1042.23	833.685	780.625	1083.02	781.148	1695.04	1411.01	827.277
2011-10-31	114.871	1021.7	1016.97	824.316	748.537	1081.54	750.904	1635.37	1364.02	807.589
2011-11-01	111.737	979.05	976.527	807.69	704.453	1056.2	737.17	1570.25	1312.99	779.883
2011-11-02	113.518	971.69	992.617	829.758	718.479	1060.77	722.37	1615.87	1347.39	792.864
2011-11-03	115.654	965.891	1010.41	814.355	731.678	1059.78	722.972	1641.25	1370.14	798.924
2011-11-04	115.012	989.856	1000.3	831.232	722.753	1062.44	734.366	1639.31	1342.97	799.147
2011-11-07	115.616	992.021	1005.18	816.295	717.27	1062.44	732.618	1662.17	1358.09	795.566
2011-11-08	116.942	998.829	1012.37	809.897	725.731	1055.16	723.68	1668.66	1377.79	807.036
2011-11-09	112.732	994.583	978.003	822.056	699.645	1034.08	733.048	1596.33	1327.65	783.184
2011-11-10	113.859	966.094	973.86	787.813	697.314	1034.08	715.358	1600.33	1333.1	777.682
2011-11-11	116.291	993.571	994.257	794.299	722.444	1033.27	719.901	1639.85	1359.18	800.246
2011-11-14	115.25	990.747	987.927	809.03	708.807	1028.45	728.28	1664.49	1346.04	787.515
2011-11-15	115.962	982.752	980.9	808.16	697.082	1006.04	723.145	1654.16	1319.08	782.151
2011-11-16	114.333	970.671	976.219	798.302	699.289	995.258	715.371	1654.69	1329.59	778.748
2011-11-17	112.343	964.789	954.402	794.467	690.628	972.969	717.764	1634.21	1325.06	767.69
2011-11-18	112.391	945.443	953.398	778.705	687.889	962.012	710.969	1626.02	1298.98	759.544
2011-11-21	110.262	919.129	931.413	775.731	663.403	924.509	707.602	1527.17	1256.45	733.848
2011-11-22	109.863	914.412	934.022	775.929	659.619	933.601	707.005	1539.74	1250.42	735.024
2011-11-23	107.496	882.751	907.249	759.473	643.074	913.084	703.218	1489.82	1222.43	721.474
2011-11-24	107.496	884.392	898.573	763.952	639.259	926.72	695.186	1518.21	1248.42	719.746
2011-11-25	107.335	874.721	896.122	752.163	640.026	907.212	690.887	1536.85	1239.53	723.066
2011-11-28	110.527	913.555	923.854	760.894	670.904	936.804	697.713	1606.3	1296	747.852
2011-11-29	110.752	930.898	934.589	766.47	674.345	926.804	715.064	1604.83	1284.77	755.685
2011-11-30	115.423	962.634	985.503	760.398	708.274	928.757	714.396	1665.07	1380.18	780.968
2011-12-01	115.198	981.083	975.141	801.021	704.051	958.373	726.128	1659.41	1374.76	779.251
2011-12-02	115.106	1000.46	975.325	801.034	707.957	984.143	727.277	1646.76	1381.83	784.218
2011-12-05	116.23	1009.56	980.726	804.417	716.347	978.432	731.967	1619.54	1401.95	789.536
2011-12-06	116.31	989.403	976.164	793.76	709.413	978.432	722.625	1516.09	1386.34	783.633
2011-12-07	116.552	1000.07	986.87	805.07	706.843	980.671	734.812	1482.91	1389.34	784.402
2011-12-08	114.111	992.735	965.46	802.189	690.368	964.862	731.827	1456.12	1370.18	773.811
2011-12-09	116.064	972.462	967.883	783.132	704.635	945.371	721.374	1407.61	1380.3	779.829
2011-12-12	114.268	976.384	956.042	782.409	681.464	921.383	729.168	1334.15	1343.44	765.145
2011-12-13	113.084	963.815	942.555	779.603	675.941	919.817	720.438	1361.51	1329.26	768.328
2011-12-14	111.77	945.51	914.475	778.489	656.353	904.809	714.649	1359.02	1290.82	746.305
2011-12-15	112.175	936.475	914.781	764.981	667.246	906.072	703.885	1409.11	1303.95	754.518
2011-12-16	112.427	948.486	923.531	772.062	666.06	907.681	706.308	1426.3	1310.43	755.066
2011-12-19	111.101	923.637	918.631	769.235	665.993	901.832	696.527	1398.37	1297.08	753.235
2011-12-20	114.247	932.162	940.109	765.313	685.692	888.12	699.769	1450.2	1319.14	768.809
2011-12-21	113.985	952.7	942.573	780.9	677.703	923.198	706.626	1438.94	1313.85	761.589
2011-12-22	114.661	949.505	964.721	779.673	683.98	923.533	702.789	1451.92	1346.71	770.206
2011-12-23	115.653	961.332	971.443	790.523	687.825	916.78	702.698	1445.74	1356.37	775.839
2011-12-26	115.653	961.332	971.443	790.493	687.825	931.1	707.8	1455.44	1356.37	775.839
2011-12-27	115.78	961.805	970.206	790.468	689.807	924.068	707.501	1453.73	1356.37	777.228
2011-12-28	114.366	944.857	956.44	785.449	678.328	917.365	704.378	1418.77	1361.29	767.505
2011-12-29	115.585	942.85	965.129	784.235	683.471	904.788	706.41	1401.49	1359.19	771.361
2011-12-30	115.068	950.664	978.232	786.837	693.991	898.227	719.694	1417.44	1374.78	780.208
2012-01-02	115.068	950.664	978.232	786.837	704.597	903.601	719.694	1417.44	1374.78	780.208
2012-01-03	116.658	973.198	1009.71	802.248	717.259	923.159	721.475	1486.98	1403.87	801.992
2012-01-04	116.799	984.535	1005.24	792.316	702.126	921.487	735.26	1479.6	1373.09	796.157
2012-01-05	117.161	964.489	998.024	796.31	690.209	918.934	724.23	1449.13	1352.73	782.764
2012-01-06	116.872	954.71	990.699	783.941	684.599	927.036	716.889	1454.77	1374.91	782.535
2012-01-09	116.995	955.816	989.866	802.046	683.59	926.638	719.361	1456.2	1372.32	777.25
2012-01-10	118.064	976.249	1006.66	813.038	698.968	961.177	720.992	1504.67	1382.03	791.333
2012-01-11	118.083	980.964	1004.62	819.337	690.674	956.573	721.083	1470.19	1371.52	782.964
2012-01-12	118.559	983.225	1006.1	822.332	698.215	940.811	716.077	1465.87	1387.29	777.516
2012-01-13	117.972	984.269	1000.44	822.686	688.264	940.805	722.906	1459.03	1368.55	771.634
2012-01-16	117.972	975.408	1008.08	814.063	694.464	943.444	715.363	1460.66	1398.3	776.355
2012-01-17	118.607	994.848	1009.78	837.313	705.316	971.71	720.501	1484.86	1409.78	782.167
2012-01-18	119.818	992	1018.54	836.547	710.691	977.496	725.039	1489.81	1425.96	787.745
2012-01-19	120.449	993.331	1031.84	848.97	724.149	986.996	729.477	1464.02	1450.17	800.367
2012-01-20	120.392	999.948	1027.43	849.182	721.34	990.027	744.303	1449.38	1447.77	804.677
2012-01-23	120.412	1004.23	1045.49	849.302	732.42	990.223	746.429	1463.93	1456.38	812.258
2012-01-24	120.496	997.486	1029.46	849.34	726.159	1002.67	740.068	1459.01	1436.1	805.672
2012-01-25	121.226	1016.12	1037.25	849.105	721.98	1014.6	745.621	1447.88	1418.32	801.603
2012-01-26	120.67	1032.8	1045.04	861.605	742.5	1014.6	751.173	1461.69	1474.73	815.882
2012-01-27	120.534	1033.69	1044.45	866.964	734.223	1045.43	752.417	1477.52	1474.72	807.507
2012-01-30	120.173	1022.32	1040.42	851.407	725.051	1018.52	751.216	1469.47	1446.75	797.615
2012-01-31	120.11	1025.08	1042.37	869.62	726.508	1045.69	749.231	1488.28	1472.91	804.002
2012-02-01	121.229	1026.9	1054.37	864.952	747.8	1054.49	752.012	1562.81	1518.74	821.754
2012-02-02	121.424	1032.97	1054.74	879.041	748.979	1060.66	756.439	1564.01	1541.98	820.925
2012-02-03	123.245	1031.14	1063.06	877.675	758.014	1084.71	750.824	1607.94	1557.42	837.084
2012-02-06	123.135	1035.61	1060.03	875.196	754.383	1076.98	761.424	1620.93	1535.81	834.934
2012-02-07	123.357	1036.68	1059.19	873.326	764.517	1068.17	761.606	1625.39	1533.73	838.66
2012-02-08	123.483	1038.21	1061.6	885.347	765.451	1084.35	771.167	1592.8	1547.25	833.91
2012-02-09	123.447	1039.12	1059.88	884.727	771.949	1085.86	767.871	1547.32	1552.44	840.411
2012-02-10	122.569	1020.95	1043.59	875.855	757.409	1080.73	759.797	1513.96	1503.94	829.776
2012-02-13	123.345	1038.16	1045.06	885.055	763.628	1089.38	765.06	1559.01	1520.08	838.767
2012-02-14	123.197	1025.02	1043.3	883.125	758.191	1090.92	758.576	1557.27	1511.42	830.334
2012-02-15	122.821	1033.08	1047.27	904.36	759.827	1111.42	776.602	1597.61	1516.41	838.269
2012-02-16	124.168	1014.19	1054.29	905.071	757.606	1105.29	769.713	1586	1484.77	841.902
2012-02-17	124.288	1016.49	1054.34	909.752	771.154	1114.51	777.277	1591.54	1510.68	849.132
2012-02-20	124.288	1041.13	1059.33	906.003	786.546	1114.51	785.604	1602.83	1529.8	857.158
2012-02-21	124.036	1040.26	1069.21	910.095	783.478	1120.29	779.838	1590.45	1523.59	850.472
2012-02-22	123.532	1036.68	1072.78	917.54	777.213	1111.43	782.265	1575.31	1511.74	840.045
2012-02-23	124.22	1041.77	1079.54	909.988	778.738	1112.32	786.64	1579.7	1529.62	844.809
2012-02-24	124.406	1045.3	1079.6	909.932	789.286	1106.63	787.77	1653.63	1564.49	853.151
2012-02-27	124.513	1041.22	1077.32	900.65	782.371	1070.48	791.982	1684.79	1549.28	845.47
2012-02-28	124.721	1039.85	1086.5	913.756	787.081	1086.36	794.298	1673.92	1581.99	847.723
2012-02-29	124.045	1055.97	1090.29	920.509	782.903	1093.15	789.488	1653.81	1608.67	848.593
2012-03-01	124.673	1044.05	1096.97	906.368	787.659	1082.3	784.999	1648.28	1618.15	858.57
2012-03-02	124.342	1043.69	1087.45	913.76	780.39	1079.51	785.594	1682.84	1602.26	850.806
2012-03-05	124.036	1036.28	1070.98	899.926	778.301	1062.2	780.884	1672.69	1590.21	846.316
2012-03-06	122.149	1014.76	1041.98	882.984	747.348	1044.72	780.917	1574.77	1550.74	823.652
2012-03-07	122.92	998.703	1044.86	874.925	752.88	1047.89	773.989	1601.02	1556.94	827.039
2012-03-08	124.048	1011.23	1067.93	889.001	777.799	1047.89	781.42	1639.3	1600.19	841.879
2012-03-09	124.493	1023.28	1077.53	904.164	771.689	1071.69	785.451	1641.07	1619.44	838.12
2012-03-12	124.441	1005.94	1065.02	916.579	772.381	1070.52	783.289	1640.84	1610.64	836.361
2012-03-13	126.498	1022.12	1079.1	917.969	782.769	1083.05	779.165	1619.01	1625.98	853.376
2012-03-14	126.24	1020.48	1062.2	908.215	779.2	1083.7	781.225	1621.41	1601.02	852.199
2012-03-15	127.067	1026.75	1070.29	911.317	787.252	1063.81	793.768	1630.47	1610.04	850.512
2012-03-16	127.184	1035.11	1076.57	912.535	796.183	1057.96	796.656	1629.21	1608.35	866.32
2012-03-19	127.555	1039.67	1080.28	897.102	800.762	1041.88	798.044	1617.72	1617.97	867.61
2012-03-20	127.077	1024.36	1070.98	888.64	791.096	1040.28	794.942	1574.12	1597.3	858.393
2012-03-21	126.958	1016.27	1072.27	890.371	786.508	1050.82	785.365	1561.55	1592.04	859.761
2012-03-22	126.056	1016.41	1058.29	897.647	776.984	1018.41	798.962	1548.48	1561.19	852.363
2012-03-23	126.395	1025.77	1068.66	890.166	781.223	1029.44	790.237	1572.15	1563.66	855.949
2012-03-26	128.005	1032.5	1088.42	883.567	792.95	1011.11	786.089	1601.31	1605.18	867.241
2012-03-27	127.688	1039.26	1081.85	898.461	789.193	1035.72	802.506	1596.14	1629.93	866.542
2012-03-28	127.217	1039.73	1071.91	895.696	781.903	1024.45	805.438	1544.03	1607.89	852.136
2012-03-29	127.138	1035.97	1061.93	886.253	769.515	1011.83	803.993	1506.51	1588.32	843.957
2012-03-30	127.661	1034.26	1066.02	894.081	781.465	1041.7	799.636	1532.49	1604.97	851.644
2012-04-02	128.578	1032.35	1084.43	891.227	790.58	1044.8	805.504	1547.59	1617.27	867.718
2012-04-03	128.119	1031.66	1072.09	903.916	784.454	1054.51	798.658	1574.15	1622.78	860.756
2012-04-04	126.944	1021.19	1051.9	903.829	752.805	1040.21	780.434	1506.15	1553.37	837.861
2012-04-05	126.957	1026.4	1051.4	897.255	749.907	1040.21	778.439	1514.65	1575.72	836.78
2012-04-06	126.957	1026.4	1051.4	897.236	749.907	1040.21	771.571	1501.27	1575.72	836.78
2012-04-09	125.492	1026.7	1037.42	897.01	749.705	1024.6	768.358	1505.36	1564.03	838.313
2012-04-10	123.365	1017.65	1022.63	889.886	731.86	1025.12	771.854	1471.01	1541.24	818.929
2012-04-11	124.396	1014.47	1032.04	885.354	738.933	1022.97	762.704	1495.01	1543.34	829.21
2012-04-12	126.103	1033.51	1051.86	896.54	750.471	1025.06	767.33	1504.9	1556.37	843.516
2012-04-13	124.745	1033.92	1035.14	912.348	732.668	998.204	770.92	1493.14	1547.1	830.619
2012-04-16	124.826	1028.39	1034	913.2	737.195	994.151	765.126	1471.71	1536.27	831.249
2012-04-17	126.394	1030.94	1058.09	907.35	757.24	1002.06	760.283	1471.56	1578.57	850.575
2012-04-18	125.595	1040.51	1055.73	915.726	746.542	1002.11	772.033	1476.88	1593.9	852.307
2012-04-19	125.043	1037.58	1052.43	921.183	743.59	1004.32	764.947	1508.4	1585.16	856.325
2012-04-20	125.289	1041.28	1054.23	923.504	752.706	996.157	761.985	1503.19	1611.2	862.866
2012-04-23	124.24	1030.62	1038.18	906.24	727.262	973.367	765.851	1456.98	1577.08	847.176
2012-04-24	124.734	1035.71	1044.57	909.108	740.529	983.099	759.72	1463.14	1596.59	857.485
2012-04-25	126.199	1038.22	1060.01	900.685	751.822	979.565	761.52	1469.48	1604.27	856.474
2012-04-26	126.998	1046.08	1062.79	906.118	754.463	981.654	769.202	1465.63	1611.27	863.081
2012-04-27	127.207	1050.46	1074.41	901.907	761.887	985.757	768.688	1491.7	1618.7	870.914
2012-04-30	126.945	1053.61	1072.92	925.022	756.733	994.858	774.512	1466.04	1633.01	865.894
2012-05-01	127.546	1055.3	1079.07	924.998	756.142	994.858	756.755	1451.81	1635.82	875.192
2012-05-02	127.423	1050.17	1063.84	935.284	748.522	988.957	758.428	1382.89	1631.54	868.171
2012-05-03	126.382	1047.52	1047.16	933.167	749.791	977.113	756.541	1370.9	1645.95	868.907
2012-05-04	124.484	1032.93	1025.49	928.113	736.37	963.892	761.277	1304.32	1631.93	851.129
2012-05-07	124.356	1017.08	1023.38	907.23	737.666	976.617	741.245	1293.62	1621.95	852.34
2012-05-08	123.792	1010.26	1005.02	902.53	722.668	950.19	746.151	1304.6	1583.17	839.374
2012-05-09	123.043	997.587	994.682	895.04	716.261	933.199	738.353	1304.72	1545.99	837.074
2012-05-10	123.147	1009.73	1003.15	892.238	722.39	938.207	732.437	1344.42	1566.76	842.766
2012-05-11	122.873	1003.4	1005.17	879.036	726.277	931.853	727.528	1326.58	1557.9	843.014
2012-05-14	121.705	1002.1	982.815	870.793	704.811	925.072	727.162	1285.66	1511.4	828.941
2012-05-15	121.152	996.944	971.209	875.504	695.503	932.384	716.512	1310.11	1492.66	822.998
2012-05-16	120.763	974.83	965.469	843.03	692.161	903.165	705.215	1304.16	1507.22	812.355
2012-05-17	118.835	968.126	955.195	845.557	685.031	904.018	720.509	1263.42	1484.75	795.401
2012-05-18	117.831	936.714	947.745	832.594	679.58	903.963	701.969	1252.4	1463.25	784.538
2012-05-21	119.629	941.152	944.174	832.458	688.375	897.049	699.499	1264.12	1472.84	790.665
2012-05-22	119.582	953.775	964.381	836.873	701.65	887.666	703.219	1261.74	1496.36	805.824
2012-05-23	119.658	925.546	962.449	827.259	674.693	874.518	696.81	1189.13	1436.92	782.967
2012-05-24	119.808	926.286	964.696	820.692	680.18	894.963	695.268	1202.12	1464.09	793.114
2012-05-25	119.62	919.95	960.296	820.867	678.27	898.086	694.014	1203.53	1457.13	792.187
2012-05-28	119.62	935.591	961.98	823.464	678.684	911.798	694.561	1202.71	1463.02	796.328
2012-05-29	120.961	947.752	974.003	840.982	684.102	903.643	700.348	1185.4	1490.39	799.025
2012-05-30	119.156	930.025	953.654	830.676	666.039	891.281	702.094	1162.83	1435.93	779.304
2012-05-31	118.84	922.473	956.434	831.511	662.035	891.048	701.603	1174.58	1438.56	776.791
2012-06-01	115.725	919.361	933.43	831.662	648.286	876.178	693.806	1163.13	1433.41	762.592
2012-06-04	115.689	913.568	930.987	812.77	652.49	881.353	679.691	1164.96	1462.22	764.88
2012-06-05	116.484	929.319	945.147	813.74	653.821	882.553	688.087	1175.64	1468.27	764.333
2012-06-06	119.045	943.838	962.44	831.25	669.581	906.144	695.9	1223.5	1498.72	787.944
2012-06-07	119	960.928	972.588	834.133	679.868	919.074	704.37	1263.85	1522.1	803.478
2012-06-08	119.784	941.527	956.925	822.347	674.009	913.091	690.475	1248.9	1491.43	796.412
2012-06-11	118.146	946.771	951.432	840.148	676.534	906.054	705.249	1260.02	1483.32	799.818
2012-06-12	119.516	949.038	961.438	837.656	675.543	914.13	697.358	1243.15	1491.97	807.756
2012-06-13	118.598	954.538	967.279	846.316	680.455	915.73	700.088	1269.6	1515.38	808.838
2012-06-14	119.689	948.401	964.31	839.703	680.77	905.05	702.43	1261.58	1493.98	805.748
2012-06-15	120.904	957.491	970.754	858.706	688.658	922.543	707.842	1290.99	1505.99	808.562
2012-06-18	121.085	978.839	972.038	870.138	684.433	907.449	718.924	1289.83	1536.54	811.365
2012-06-19	122.181	986.792	1001.85	874.744	702.887	912.283	714.053	1294.53	1570.75	828.885
2012-06-20	121.885	993.178	996.88	877.141	708.071	914.522	722.958	1261.26	1583.51	834.993
2012-06-21	119.143	976.095	963.003	860.432	699.964	910.277	722.226	1215.01	1563.84	825.489
2012-06-22	119.959	962.546	965.419	846.983	691.465	895.664	716.776	1203.42	1526.46	814.273
2012-06-25	118.058	954.923	954.022	842.218	673.817	894.473	718.422	1195.93	1510.55	808.049
2012-06-26	118.48	958.344	960.034	845.178	671.937	895.865	712.381	1217.64	1510.23	808.753
2012-06-27	119.376	970.196	969.579	856.958	681.021	894.864	716.343	1236.84	1523.74	818.708
2012-06-28	119.113	962.784	964.238	845.853	677.623	899.167	733.273	1212.18	1494.94	807.293
2012-06-29	122.182	994.569	990.76	865.496	718.342	932.863	739.759	1304.19	1553.69	823.972
2012-07-02	122.317	1004.22	991.149	865.442	718.814	935.819	743.355	1323.76	1561.08	834.222
2012-07-03	123.219	1005.23	1021.1	879.025	729.73	952.857	745.431	1380.82	1595.01	838.047
2012-07-04	123.219	1015.01	1028.77	879.506	724.531	954.754	747.72	1393.1	1582.75	832.007
2012-07-05	122.755	1016.97	1017.91	880.796	711.315	945.269	744.098	1375.56	1607.86	830.271
2012-07-06	121.545	1008.89	999.811	873.132	696.153	936.035	743.22	1335.05	1584.32	826.507
2012-07-09	121.314	999.988	996.77	859.661	692.748	926.661	734.42	1320.58	1574.42	824.007
2012-07-10	120.291	997.331	984.824	862.124	696.607	944.256	730.703	1348.67	1593.66	826.076
2012-07-11	120.167	1002.64	993.044	856.143	694.869	937.121	728.158	1351.69	1574.28	829.277
2012-07-12	119.75	983.653	978.667	835.203	685.83	910.325	721.631	1331.14	1532.24	811.202
2012-07-13	121.642	998.799	996.966	841.539	697.353	918.717	720.082	1368.52	1561.46	825.903
2012-07-16	121.206	1004.34	996.339	841.165	697.482	910.203	724.38	1387.68	1574.86	829.164
2012-07-17	122.143	1016.88	1001.58	851.134	696.056	909.885	719.229	1411.09	1575.92	820.869
2012-07-18	123.227	1025.85	1009.03	840.923	707.35	906.324	718.884	1416.08	1602.12	833.658
2012-07-19	123.875	1051.41	1016.88	858.625	715.703	920.549	727.146	1446.87	1604.18	842.39
2012-07-20	122.35	1042.57	1009.04	865.493	698.911	914.393	715.425	1451.94	1587.5	827.192
2012-07-23	121.122	1017.62	1000.65	843.785	680.53	891.841	703.624	1378.81	1531.49	803.762
2012-07-24	119.895	1018.9	993.487	842.838	674.839	890.763	702.879	1386.07	1529.74	798.253
2012-07-25	120.056	1017.46	993.415	844.917	678.922	885.661	692.715	1380.4	1551.85	795.421
2012-07-26	122.021	1035.09	1017.02	844.627	710.252	880.562	697.883	1392.58	1591.09	820.739
2012-07-27	124.364	1057.17	1032.86	862.071	726.032	896.245	708.17	1409.92	1646.18	830.28
2012-07-30	124.126	1072.68	1032.48	874.812	728.908	909.467	716.893	1438.71	1647.99	838.047
2012-07-31	123.416	1081.48	1022.74	886.708	729.566	915.742	722.966	1409.51	1622.56	829.083
2012-08-01	122.979	1079.6	1020.5	884.849	729.225	920.417	714.97	1412.24	1633.52	837.067
2012-08-02	122.088	1076.73	1006.3	877.415	708.631	910.791	718.863	1382.28	1612.94	826.25
2012-08-03	124.547	1075.57	1025.08	877.861	739.417	913.02	706.563	1418.1	1686.15	850.382
2012-08-06	124.784	1088.65	1025.23	891.655	750.191	932.248	721.644	1434.42	1686.9	852.401
2012-08-07	125.662	1092.18	1041.77	892.485	756.653	947.269	726.096	1428.74	1674.17	852.144
2012-08-08	125.768	1101.76	1034.78	892.743	752.077	950.882	730.762	1430.63	1666.78	859.75
2012-08-09	125.817	1098.61	1043.77	902.007	751.889	944.553	733.02	1445.2	1682.19	858.888
2012-08-10	126.121	1086.49	1048.87	898.583	749.169	946.555	731.374	1409.12	1692.13	861.289
2012-08-13	125.943	1084.11	1041.86	893.615	748.402	950.935	730.056	1424.3	1667.13	860.805
2012-08-14	125.936	1080.75	1045.47	907.01	752.07	949.445	727.01	1435.28	1677.13	866.588
2012-08-15	126.219	1078.89	1053.99	898.276	749.995	949.445	724.89	1426.73	1662.97	866.292
2012-08-16	127.276	1091.8	1065.32	889.51	760.591	949.535	731.816	1435.73	1660	868.069
2012-08-17	127.524	1097.54	1072.78	885.435	762.041	960.236	737.122	1415.42	1612.08	869.22
2012-08-20	127.277	1108.21	1068.38	879.661	761.478	960.236	738.499	1386.41	1618.95	866.163
2012-08-21	126.891	1119.41	1074.92	882.057	774.468	975.054	738.709	1429.48	1657.18	875.092
2012-08-22	126.817	1111.28	1065.64	874.063	762.739	975.702	737.278	1414.97	1634.6	864.757
2012-08-23	125.857	1116.16	1059.55	885.102	764.18	980.84	747.808	1438.24	1647.42	868.826
2012-08-24	126.671	1098.97	1062.03	871.65	762.666	971.313	738.093	1432.38	1632.67	866.655
2012-08-27	126.429	1094.62	1064.17	869.395	768.629	963.42	737.14	1421.33	1643.85	865.806
2012-08-28	126.327	1099.47	1066.09	870.438	763.213	965.792	730.371	1410.91	1629.46	867.421
2012-08-29	126.488	1097.99	1066.27	869.364	758.917	960.102	731.557	1385.55	1634.68	864.189
2012-08-30	125.607	1086.9	1051.25	856.671	749.198	967.034	726.928	1361.83	1603.78	859.683
2012-08-31	126.309	1091.8	1061.72	852.642	763.754	954.458	716.01	1364.21	1623.64	861.852
2012-09-03	126.309	1086.32	1061.29	856.37	767.689	953.571	712.841	1374.46	1638.34	868.192
2012-09-04	126.116	1076.05	1062.19	848.529	758.543	955.439	710.791	1371.99	1630.97	854.353
2012-09-05	125.968	1066.13	1063.57	834.103	761.747	946.866	702.38	1364.43	1612.77	855.698
2012-09-06	128.53	1083.86	1086.26	841.451	782.824	956.839	697.256	1422.84	1663.64	875.105
2012-09-07	128.858	1093.53	1101.55	863.846	797.158	980.847	724.3	1441.94	1664.44	880.043
2012-09-10	128.281	1089.83	1099.7	857.752	793.197	984.726	723.221	1439.23	1648.86	878.393
2012-09-11	128.652	1094.02	1101.84	857.387	800.146	993.033	722.216	1437.67	1662.47	877.563
2012-09-12	128.887	1106.82	1099.41	866.971	804.958	1004.57	731.986	1447.85	1615.58	876.907
2012-09-13	130.698	1100.56	1109.6	862.556	801.993	1000.13	739.047	1450.23	1621.61	883.495
2012-09-14	131.164	1124	1128.7	885.16	830.793	1043.62	743.196	1523.2	1647.13	902.666
2012-09-17	130.655	1118.82	1122.54	881.067	826.248	1055.51	738.576	1524.11	1647.1	901.668
2012-09-18	130.432	1112.85	1118.05	881.258	816.278	1044.91	740.577	1503.61	1655.24	898.015
2012-09-19	130.645	1120.15	1116.94	894.6	820.315	1044.91	750.259	1493.46	1652.73	900.375
2012-09-20	130.357	1109.89	1111.96	884.312	811.685	1032.49	737.925	1500.08	1639.68	896.274
2012-09-21	130.348	1120.62	1110.23	893.988	819.683	1061.56	740.673	1496.51	1669.34	899.723
2012-09-24	130.123	1111.76	1102.79	894.959	811.056	1055.1	738.884	1489.74	1664.05	896.228
2012-09-25	128.798	1113.17	1101.32	894.928	818.427	1058.36	742.047	1492.9	1688.96	902.006
2012-09-26	128.181	1100.68	1091.74	888.455	793.987	1054.39	733.552	1432.18	1656.24	884.294
2012-09-27	129.316	1100.68	1102.37	901.547	793.987	1054.75	733.552	1455.35	1665.98	884.294
2012-09-28	129.105	1114.63	1100.65	905.186	787.721	1076.05	728.454	1437.16	1660.11	878.687
2012-10-01	129.551	1114.68	1110.99	905.081	802.17	1083.73	720.917	1499.06	1653.76	891.122
2012-10-02	129.566	1116.01	1108.34	904.987	803.099	1083.73	721.453	1496.12	1641.66	889.162
2012-10-03	129.862	1108.49	1101.25	908.855	798.509	1097.09	712.782	1456.19	1620.2	889.278
2012-10-04	130.688	1118.76	1117.17	909.026	805.053	1110.11	721.158	1454.37	1602.43	896.997
2012-10-05	130.81	1130.12	1120.64	914.156	819.414	1098.41	719.593	1473.59	1561.97	904.908
2012-10-08	130.526	1122.52	1120.07	903.072	805.601	1070.98	724.518	1473.14	1487.18	892.079
2012-10-09	129.229	1126.29	1106.44	908.28	795.95	1068.22	714.974	1477.08	1508.07	885.525
2012-10-10	128.406	1126.4	1100.09	909.398	790.069	1052.79	703.735	1458.34	1538.98	881.89
2012-10-11	128.636	1129.24	1104.9	917.039	798.464	1070.27	699.462	1463.81	1561.07	890.222
2012-10-12	128.329	1122.81	1099.36	923.304	795.543	1054.29	703.696	1439.39	1579.13	888.688
2012-10-15	129.335	1122.98	1101.32	923.459	799.028	1050.62	704.57	1426.43	1548.91	890.537
2012-10-16	130.778	1129.68	1111.21	918.792	816.667	1046.48	714.345	1433.53	1577.49	900.898
2012-10-17	131.07	1147.05	1120.4	927.866	827.686	1049.65	722.909	1454.71	1614.97	907.889
2012-10-18	130.608	1151.85	1122.72	937.326	827.988	1056.1	731.247	1451.43	1607.11	908.281
2012-10-19	128.581	1142.8	1108.46	936.804	817.251	1034.58	731.754	1432.47	1589.82	901.171
2012-10-22	128.474	1134.2	1103.92	946.276	816.337	1046.4	728.181	1431.16	1611.06	898.73
2012-10-23	127.05	1128.8	1087.87	946.254	794.256	1036.71	725.693	1383.6	1570.26	882.964
2012-10-24	126.482	1130.8	1087.73	954.038	797.171	1036.71	718.351	1378.9	1578.05	888.953
2012-10-25	126.952	1134.28	1092.02	951.297	796.79	1041.68	723.814	1360.47	1587.58	896.837
2012-10-26	126.904	1126.02	1087.95	939.01	796.631	1032.9	718.426	1344.54	1598.46	894.013
2012-10-29	126.904	1123.8	1085.81	944.649	792.695	1027.89	713.996	1333.3	1598.4	889.026
2012-10-30	126.904	1132.22	1091.36	937.149	802.676	1020.43	709.065	1344.67	1618.52	896.695
2012-10-31	127.204	1137.83	1093.81	950.566	799.759	1031.48	715.38	1366.53	1604.79	885.3
2012-11-01	128.759	1126.72	1107.39	961.464	806.052	1040.86	712.43	1296.1	1621.9	895.171
2012-11-02	127.882	1118.52	1098.26	970.362	806.125	1047.28	716.526	1298.25	1624.94	888.472
2012-11-05	128.08	1121.92	1095.63	966.307	796.37	1031.71	715.83	1287.34	1641.87	881.399
2012-11-06	129.054	1131.8	1096.74	968.051	800.28	1036.7	711.307	1330.82	1661.27	887.678
2012-11-07	126.501	1138.74	1081.92	978.976	786.542	1051.73	716.83	1313.15	1659.15	874.339
2012-11-08	125.06	1135.22	1076.2	953.279	783.401	1041.59	707.333	1298.93	1651	869.964
2012-11-09	125.232	1131.29	1072.2	945.4	784.117	1028.84	705.499	1263.29	1647.5	864.953
2012-11-12	125.421	1135.85	1074.06	946.763	781.823	1025.6	699.044	1286.4	1648.38	861.476
2012-11-13	124.995	1119.21	1068.74	934.856	786.609	1020.97	697.865	1271.8	1648.31	863.266
2012-11-14	123.528	1116.47	1048.96	947.105	783.665	1020.97	690.032	1266.06	1610.9	854.806
2012-11-15	123.475	1101.79	1042.66	920.253	779.988	1018.87	696.501	1258.22	1599.36	850.293
2012-11-16	124.154	1094.8	1047.04	922.281	766.242	1003.95	709.566	1251.67	1603.98	840.751
2012-11-19	126.152	1110.21	1068.03	924.049	791.007	1000	720.498	1269.33	1631.91	862.053
2012-11-20	126.14	1110.93	1067.9	924.293	793.325	1001.7	715.353	1291.65	1617.35	865.592
2012-11-21	126.408	1105.38	1073.9	945.231	793.325	1007.52	715.802	1298.53	1598.97	865.592
2012-11-22	126.408	1120.26	1079.29	956.2	793.325	1005.37	724.83	1299.68	1607.39	865.592
2012-11-23	128.038	1126.43	1089.04	959.331	818.965	1003.6	726.37	1328.86	1617.3	881.687
2012-11-26	127.57	1129.7	1086.08	954.261	816.115	1004.34	731.249	1320.48	1618.45	877.502
2012-11-27	127.058	1135.05	1082.4	951.567	815.907	1024.52	731.388	1310.16	1624.91	879.287
2012-11-28	128.051	1135.28	1084.9	946.886	815.664	1024.52	725.13	1287.26	1611.95	879.958
2012-11-29	128.405	1142.9	1094.69	958.394	830.441	1049.49	729.573	1311.02	1640.75	894.165
2012-11-30	128.475	1150.11	1095.88	962.135	831.029	1065.96	730.094	1327.4	1617.01	893.391
2012-12-03	127.961	1157.16	1091.07	944.961	836.047	1060.69	732.304	1346.79	1630.34	898.051
2012-12-04	127.898	1157.5	1089.91	949.399	837.116	1064.88	735.113	1333.72	1640.58	898.805
2012-12-05	128.336	1158.41	1092.68	971.939	835.855	1062.92	731.08	1356.88	1655.17	900.971
2012-12-06	128.732	1158.71	1094.92	972.217	836.288	1074.36	737.199	1354.42	1688.4	902.517
2012-12-07	129.203	1168.79	1095.98	970.453	833.093	1059.46	738.281	1362.84	1693.56	900.247
2012-12-10	129.393	1171.62	1104.1	978.157	833.205	1063.27	737.142	1382.14	1699.43	904.42
2012-12-11	130.206	1177.35	1110.69	979.522	844.009	1066.1	734.521	1372.11	1700.33	906.299
2012-12-12	130.244	1177.14	1118.59	989.977	846.777	1065.99	735.097	1407.3	1708.08	908.427
2012-12-13	129.538	1176.69	1112.83	985.417	846.783	1058.01	738.431	1409.95	1713.59	906.925
2012-12-14	129.29	1177.53	1111.18	991.11	849.559	1059.62	741.764	1416.5	1723.23	904.266
2012-12-17	130.672	1171.42	1114.13	988.154	853.719	1047.83	744.708	1401.35	1737.93	904.19
2012-12-18	132.141	1173.75	1121.43	990.453	861.769	1051.62	751.405	1424.84	1759.05	907.732
2012-12-19	131.453	1171.43	1124.55	998.849	870.398	1063.16	772.948	1409.71	1787.11	915.326
2012-12-20	131.904	1174.45	1120.05	995.864	869	1057.24	767.887	1426.73	1797.77	912.901
2012-12-21	130.893	1173.54	1117.28	986.696	863.463	1043.33	763.218	1391.39	1782.97	905.716
2012-12-24	130.584	1170.17	1117.51	988.314	864.015	1050.58	757.143	1381.62	1778.32	906.39
2012-12-25	130.584	1170.17	1117.51	988.314	864.015	1050.58	762.251	1386.42	1778.32	906.39
2012-12-26	129.958	1168.14	1115.2	988.333	865.855	1056.38	764.276	1392.35	1783.71	906.503
2012-12-27	129.794	1168.59	1116.72	994.091	867.381	1046.36	766.792	1402.53	1820.26	904.68
2012-12-28	128.494	1175.03	1108.51	999.664	860.297	1059.34	771.45	1401.77	1822.05	902.88
2012-12-31	130.475	1170.67	1118.7	999.822	860.129	1058.61	768.149	1394.31	1814.6	904.19
2013-01-01	130.475	1170.67	1118.7	999.822	860.129	1063.58	768.149	1394.31	1814.6	904.19
2013-01-02	133.606	1193.47	1141.26	1029.4	882.064	1076.51	761.937	1418.95	1826.04	926.025
2013-01-03	133.608	1203.68	1133.25	1036.2	875.634	1080.05	764.832	1434.13	1825.83	919.844
2013-01-04	134.409	1194.88	1137.95	1033.05	874.889	1071.8	778.311	1427.97	1829.42	919.868
2013-01-07	133.942	1196.34	1131.27	1027.07	873.363	1065.37	774.991	1412.32	1831.92	917.301
2013-01-08	133.591	1189.57	1130.91	1015.15	870.89	1070.42	772.893	1402.39	1826.74	912.353
2013-01-09	134.145	1196.81	1133.78	1021.51	874.655	1070.14	770.932	1394.85	1825.5	918.085
2013-01-10	135.024	1208.86	1140.36	1032.34	884.906	1070.99	777.285	1392.61	1799.03	924.956
2013-01-11	135.122	1207.13	1144.73	1027.44	895.401	1085.82	780.432	1387.11	1766.14	930.503
2013-01-14	135.258	1210.75	1141.92	1035.79	895.507	1108.98	778.945	1403.2	1763.34	923.202
2013-01-15	135.549	1210.55	1149.26	1032.8	893.563	1105.94	792.036	1381.07	1712.04	928.579
2013-01-16	135.32	1216.78	1143.06	1031.69	893.142	1098.33	775.918	1365.06	1715.22	921.831
2013-01-17	136.277	1219.91	1148.64	1026.16	905.371	1117.49	771.692	1370.12	1730.32	924.783
2013-01-18	136.552	1220.33	1142.22	1042.82	897.469	1126.08	786.81	1376.48	1716.24	921.064
2013-01-21	136.552	1222.68	1145.77	1042.22	902.485	1126.73	781.297	1373.19	1728.53	923.38
2013-01-22	137.11	1230.7	1150.84	1044.8	902.485	1122.63	788.078	1365.41	1724.28	923.38
2013-01-23	137.441	1234.69	1142.17	1046.71	904.101	1123.42	775.66	1385.68	1680.63	928.09
2013-01-24	138.18	1233.31	1142.11	1041.39	914.582	1118.11	772.079	1396.06	1688.95	934.601
2013-01-25	139.101	1236.53	1138.27	1030	926.238	1125.59	780.881	1406.52	1711.82	939.414
2013-01-28	138.859	1232.86	1139.16	1035.18	924.417	1119.26	781.39	1412.18	1680.33	934.634
2013-01-29	139.413	1255.81	1145.43	1039.04	926.968	1118.82	788.925	1404.5	1691.38	943.082
2013-01-30	138.96	1253.09	1144.83	1045.8	926.878	1129.01	797.319	1396.66	1663.38	945.839
2013-01-31	138.877	1248.95	1141.25	1042.98	921.103	1129.01	802.693	1386.86	1688.17	943.511
2013-02-01	140.265	1256.26	1149.04	1043.56	934.055	1125.38	792.198	1415.8	1702.17	945.178
2013-02-04	138.77	1254.27	1143.9	1043.62	907.256	1126.23	803.729	1411.22	1690.96	930.459
2013-02-05	140.065	1247.39	1145.72	1023.97	913.809	1123.55	784.901	1416.83	1727.87	931.217
2013-02-06	140.251	1251.72	1146.14	1032.06	909.778	1126.16	810.059	1401.51	1697.1	932.704
2013-02-07	140.053	1255.39	1142.48	1026.73	894.986	1125.17	811.093	1391.29	1713.26	926.661
2013-02-08	140.919	1267.56	1142.38	1026.92	904.554	1115.55	802.834	1403.72	1720.01	943.96
2013-02-11	140.787	1257.83	1131.73	1026.82	896.733	1112.91	796.862	1397.66	1715.8	935.97
2013-02-12	141.03	1260.19	1139.88	1026.89	907.357	1111.25	812.092	1383.16	1700.83	943.563
2013-02-13	141.041	1279.2	1139.96	1026.8	912.444	1121.47	798.787	1403.66	1711.85	940.91
2013-02-14	141.116	1286.17	1136.95	1039.41	904.537	1113.01	800.093	1385.77	1720.75	934.183
2013-02-15	141.126	1281.14	1128.17	1044.17	903.082	1102.92	782.869	1379.21	1721.76	935.125
2013-02-18	141.126	1297.83	1123.7	1038.8	901.696	1103.12	797.892	1373.86	1713.05	932.769
2013-02-19	142.199	1307.94	1133.64	1025.49	914.331	1111.29	801.528	1371.48	1716.31	936.984
2013-02-20	140.462	1313.13	1125.3	1037.64	915.621	1119.97	807.356	1360.08	1718.02	933.422
2013-02-21	139.5	1275.11	1115.31	1018.73	891.108	1100.59	803.465	1333.37	1701.89	916.855
2013-02-22	140.897	1293.69	1114.15	1007.23	899.225	1106.47	802.552	1344.68	1699.3	924.746
2013-02-25	138.539	1304.65	1106.71	1007.95	907.821	1117.56	812.725	1359.75	1722.96	916.289
2013-02-26	139.277	1285.15	1104	992.385	882.007	1095.72	816.788	1342.27	1713.37	904.996
2013-02-27	141.219	1293.9	1112.83	996.29	892.931	1102.58	805.487	1358.7	1691.85	914.635
2013-02-28	141.161	1318.18	1122.91	1018.56	897.757	1078.43	819.946	1337.81	1683.38	923.937
2013-03-01	141.599	1313.78	1116.8	1013.16	888.951	1075.95	815.734	1317.73	1685.12	917.778
2013-03-04	142.477	1290.02	1110.23	998.897	892.98	1073.59	823.181	1287.9	1658.9	916.337
2013-03-05	143.919	1324.05	1113.78	1004.94	910.602	1087.98	819.805	1307.49	1701.19	931.07
2013-03-06	144.279	1338.91	1117.13	1015.22	906.564	1096.78	831.972	1307.49	1693.12	930.195
2013-03-07	144.481	1338.56	1115.57	1011.99	915.304	1109.79	821.597	1293.54	1676.14	931.733
2013-03-08	145.171	1334.63	1120.19	1027.09	915.898	1126.54	822.182	1289.92	1698.38	933.742
2013-03-11	145.616	1348.95	1122.92	1022.98	917.159	1124.92	840.899	1295.46	1703.38	935.114
2013-03-12	145.384	1351.36	1127.1	1011.9	918.693	1121.61	841.39	1293.66	1679.83	932.536
2013-03-13	145.712	1334.66	1111.56	992.69	911.766	1109.84	837.087	1278.11	1644.74	933.695
2013-03-14	146.448	1333	1116.89	997.075	922.721	1118.98	841.706	1286.21	1661.1	952.928
2013-03-15	146.03	1361.97	1124.89	989.001	927.502	1123.45	862.132	1294.49	1643.33	949.67
2013-03-18	145.166	1331.7	1115.68	965.344	916.303	1113.8	842.383	1263.83	1647.7	946.27
2013-03-19	144.817	1320.64	1108.4	956.836	904.825	1092.72	859.178	1253.43	1633.54	947.632
2013-03-20	145.953	1322.92	1113.6	978.948	914.936	1093.88	853.285	1266.01	1639.57	949.558
2013-03-21	144.453	1328.13	1108.13	973.734	903.787	1092.15	866.566	1275.72	1631.8	944.241
2013-03-22	145.474	1336.08	1114.12	966.436	907.138	1088.19	855.351	1273.79	1620.93	948.794
2013-03-25	144.883	1344.81	1109.48	972.176	894.848	1091.45	864.051	1253.43	1646.02	944.663
2013-03-26	146.214	1337.66	1119.71	974.136	893.85	1089.92	861.139	1258.41	1674.09	944.246
2013-03-27	146.269	1341.69	1116.16	982.104	882.515	1089.92	869.853	1264.35	1642.09	939.049
2013-03-28	147.212	1334.15	1123.22	967.137	891.27	1092.67	863.702	1266.47	1666.1	948.899
2013-03-29	147.212	1334.15	1123.22	967.137	891.27	1092.67	861.94	1270.81	1666.1	948.899
2013-04-01	146.427	1332.74	1120.19	967.012	891.345	1097.99	840.739	1263.95	1664.54	951.898
2013-04-02	147.165	1348.26	1122.33	961.048	903.543	1107.94	829.72	1272.87	1670.57	959.35
2013-04-03	145.574	1342.77	1100.73	956.878	897.835	1093.13	851.054	1260.74	1647.25	949.681
2013-04-04	146.041	1322.74	1091.36	956.724	887.56	1066.66	844.132	1249.86	1638.69	942.214
2013-04-05	145.286	1305.02	1079.88	932.083	887.312	1063.78	857.904	1247.62	1622.34	937.737
2013-04-08	146.177	1311	1081.07	937.903	890.336	1063.89	870.865	1249.37	1651.77	938.071
2013-04-09	146.664	1344.78	1098.8	950.948	893.698	1053.04	869.812	1258.88	1667.45	943.124
2013-04-10	148.47	1344.16	1107.41	955.139	913.257	1071.4	880.495	1265.43	1697.99	956.155
2013-04-11	149.036	1363.44	1105.03	955.934	922.864	1075.35	900.664	1256.34	1705.43	964.229
2013-04-12	148.63	1358.74	1091.68	952.481	912.171	1036.05	905.448	1229.77	1680.59	960.296
2013-04-15	145.247	1339.19	1057.89	937.951	908.62	1038.96	898.891	1209.11	1617.74	953.12
2013-04-16	147.376	1329.99	1066.15	936.205	905.322	1062.96	888.975	1211.76	1636.28	945.714
2013-04-17	145.472	1340.37	1048.29	931.8	882.579	1054.83	905.161	1196.32	1612.14	934.761
2013-04-18	144.759	1326.87	1053.35	928.214	886.102	1070.76	888.78	1193.62	1617.66	940.085
2013-04-19	146.152	1318.8	1057.36	955.063	891.866	1070.76	881.825	1179.62	1626.32	944.47
2013-04-22	146.703	1320.22	1059.34	961.794	889.727	1070.2	895.907	1166.66	1600.15	943.326
2013-04-23	148.221	1337.3	1058.18	949.223	910.09	1072.29	891.97	1170.26	1625.27	963.286
2013-04-24	147.935	1363.59	1071.05	964.723	916.76	1072.29	908.506	1203.78	1637.69	964.766
2013-04-25	148.382	1370.9	1083.15	975.907	916.76	1089.94	913.018	1209.82	1668.4	964.766
2013-04-26	147.965	1359.63	1077.62	981.086	923.743	1072.3	922.391	1186.71	1650.73	982.642
2013-04-29	149.144	1379.57	1091.06	984.574	937.761	1081.42	917.974	1183.28	1685.5	986.47
2013-04-30	149.414	1412.91	1114.19	996.018	943.168	1100.58	925.976	1192.21	1681.98	984.714
2013-05-01	148.068	1395.7	1100.08	996.102	943.509	1100.58	920.922	1183.44	1670.87	988.848
2013-05-02	149.456	1380.4	1105.55	995.368	935.404	1117.15	910.613	1195.94	1720.31	985.801
2013-05-03	151.188	1380.04	1111.47	996.364	949.23	1111.6	902.145	1227.56	1738.46	995.138
2013-05-06	151.275	1370.61	1113.14	1006.4	944.195	1116.19	898.784	1228.25	1718.8	992.741
2013-05-07	151.964	1347.49	1121.61	1011.16	949.827	1126.86	925.754	1246.93	1713.82	996.178
2013-05-08	152.622	1366.28	1134.45	1014.89	964.982	1133.39	933.358	1244.1	1741.56	1004.52
2013-05-09	152.317	1365.05	1130.97	1015.2	958.299	1126.21	920.072	1243.28	1742.35	999.723
2013-05-10	153.141	1335.33	1123.38	1023.65	953.535	1121.98	920.914	1217.73	1725.3	999.728
2013-05-13	152.987	1337.38	1120.7	1006.62	952.847	1105.36	940.317	1213.03	1730.1	999.85
2013-05-14	154.74	1331.36	1119.23	1004.01	956.698	1108.6	934.979	1209.9	1731.12	1003.56
2013-05-15	155.825	1323.94	1108.56	1011.7	955.388	1130.51	954.78	1199.38	1728.63	1008.04
2013-05-16	155.181	1313.78	1113.16	1018.51	960.247	1134.64	952.896	1181.46	1741.8	1011.37
2013-05-17	156.732	1300.93	1113.93	1018.64	953.901	1133.83	946.159	1193.27	1709.53	1009.95
2013-05-20	156.517	1316.09	1113.29	1040.62	958.916	1125.35	963.715	1200.8	1660.2	1019.07
2013-05-21	156.996	1303.25	1120.64	1029.41	958.916	1121.38	963.629	1213.11	1661.48	1019.07
2013-05-22	155.461	1280.82	1118.28	1025.37	967.501	1113.12	960.839	1260.76	1651.84	1016.62
2013-05-23	155.008	1251.08	1107.85	999.826	949.108	1095.5	914.529	1246.31	1623.88	997.194
2013-05-24	154.866	1229.16	1113.31	1003.96	949.366	1095.85	918.438	1251.74	1627.56	995.437
2013-05-27	154.866	1220	1117.02	1007.8	956.537	1118.36	887.511	1251.12	1628.77	992.971
2013-05-28	155.962	1221.59	1117.06	1020.08	959.897	1113.08	888.591	1260.45	1617.46	1004.7
2013-05-29	154.706	1210.58	1114.51	1010.16	951.964	1108.68	906.178	1237.69	1581.73	987.396
2013-05-30	155.331	1216.44	1124.67	1011.33	960.981	1112.99	871.844	1241.73	1557.68	996.801
2013-05-31	153.293	1197.69	1112.14	1007.31	944.745	1092.12	871.747	1241.7	1555.05	982.84
2013-06-03	154.138	1214.38	1105.35	1001.14	942.301	1080.7	855.59	1219.33	1540.29	982.049
2013-06-04	153.317	1208.49	1105.25	1001.95	947.425	1080.92	872.502	1216.85	1571.26	988.951
2013-06-05	151.148	1173.56	1088.01	994.349	933.986	1074.28	852.427	1189.9	1508.82	973.111
2013-06-06	152.471	1160.5	1087.44	983.858	931.304	1070.61	849.134	1179.62	1479.47	969.949
2013-06-07	154.406	1144	1097	976.415	945.422	1065.31	844.941	1185.42	1506.42	984.459
2013-06-10	154.382	1139.11	1100.09	981.347	945.099	1053.84	873.847	1173.23	1464.61	982.518
2013-06-11	152.845	1139.26	1085.86	971.812	940.113	1030.97	884.547	1153.75	1429.05	977.715
2013-06-12	151.535	1141.92	1078.56	971.737	941.488	1033.37	891.409	1160.78	1443.58	981.747
2013-06-13	153.928	1155.05	1097.49	944.874	936.145	1016.85	858.199	1166.24	1467.07	981.603
2013-06-14	153.273	1186.3	1086.82	944.948	942.599	1042.64	866.515	1205.79	1491.93	980.892
2013-06-17	154.481	1194.61	1095.98	958.007	950.362	1049.27	886.831	1229.01	1501.74	988.108
2013-06-18	155.67	1178.82	1103.4	957.756	953.093	1028.6	877.833	1215.39	1512.42	990.219
2013-06-19	153.465	1196.22	1097.58	944.604	951.843	1029.76	902.729	1203.65	1515.08	987.951
2013-06-20	149.583	1124.24	1053.66	914.631	905.382	987.349	862.717	1182.2	1424.05	947.064
2013-06-21	149.84	1119.43	1046.97	918.509	890.128	1000.43	876.464	1204.05	1419.24	935.541
2013-06-24	148.192	1113.94	1030.15	893.401	870.475	980.899	865.518	1216.97	1409.66	924.279
2013-06-25	149.67	1112.54	1045.14	892.17	882.687	982.015	856.149	1201.05	1429.49	936.15
2013-06-26	151.321	1137.18	1050.76	925.933	895.927	969.977	855.137	1225.18	1468.62	944.123
2013-06-27	152.368	1155.1	1053.22	929.502	904.079	1001.79	869.256	1221.95	1507.42	948.275
2013-06-28	151.596	1138.84	1055.71	950.893	900.449	1043.17	889.22	1225.37	1555.61	945.078
2013-07-01	152.394	1121.77	1060.44	951.009	911.128	1050.1	896.816	1220.07	1573.53	962.53
2013-07-02	152.286	1141.52	1060.52	938.734	907.978	1035.35	906.488	1234.41	1571.33	960.548
2013-07-03	152.416	1109.85	1056.73	912.173	897.1	1011.3	912.869	1225.88	1501.67	956.906
2013-07-04	152.416	1133.15	1061.53	929.44	914.064	1027.67	905.607	1228.35	1541.37	975.597
2013-07-05	154.011	1129.91	1050.24	944.072	896.522	1027.8	912.626	1218.56	1473.93	960.214
2013-07-08	154.591	1131.66	1060.33	930.79	911.478	1009.1	897.116	1217.56	1483.81	972.52
2013-07-09	155.652	1151.74	1072.53	930.636	911.785	1026.63	917.976	1224.22	1519	974.109
2013-07-10	155.858	1157.93	1073.67	942.986	919.513	1028.12	925.199	1215.27	1507.65	981.632
2013-07-11	157.927	1168.26	1100.99	966.785	938.027	1050.66	937.073	1233.65	1543.53	995.372
2013-07-12	158.427	1154.87	1099.61	960.485	937.477	1075.37	937.782	1248.95	1568.56	996.824
2013-07-15	158.62	1162.32	1107.13	973.092	940.437	1080.49	933.556	1243.22	1579.95	1002.75
2013-07-16	157.887	1182.79	1105.01	977.205	941.418	1080.45	945.253	1253.11	1565.78	996.111
2013-07-17	158.191	1175.12	1109.83	981.781	942.474	1086.83	944.494	1274.86	1578.69	999.877
2013-07-18	158.86	1172.73	1119.22	981.317	947.855	1095.34	945.31	1260.71	1568.01	1011.37
2013-07-19	159.437	1171.17	1126.03	982.189	951.815	1097.03	938.125	1265.24	1549.6	1016.7
2013-07-22	159.62	1183.03	1133.48	977.182	955.009	1106.13	950.376	1241.62	1555.64	1021.28
2013-07-23	159.333	1186.2	1134.25	1005.52	955.128	1108.91	954.274	1201.77	1566.89	1013.41
2013-07-24	158.52	1186.03	1129.92	1002.29	964.677	1111.4	948.258	1178.69	1564.86	1015.99
2013-07-25	159.164	1188.57	1130.85	1006.32	961.875	1102.73	938.738	1148.46	1554.2	1008.65
2013-07-26	159.276	1199.83	1129.24	1013.68	960.477	1101.05	925.07	1151.44	1540.17	1007.97
2013-07-29	158.645	1198.44	1137.88	1010.56	960.922	1091.77	896.979	1143.06	1546.41	1006.9
2013-07-30	158.892	1178.11	1120.48	1019.11	963.577	1066.77	909.611	1054.81	1558.47	1009.27
2013-07-31	158.848	1168.72	1110.49	1010.36	964.62	1063.76	894.715	1035.36	1553.97	1011.31
2013-08-01	161.017	1159.92	1116.21	1019.79	972.683	1073.29	911.496	1058.31	1560.21	1022.2
2013-08-02	161.145	1170.63	1114.71	1020.09	978.8	1062.68	941.032	1081.26	1580.68	1025.61
2013-08-05	160.908	1167.97	1111.33	1026.37	976.547	1064.43	933.57	1064.89	1578.35	1020.16
2013-08-06	159.976	1177.09	1105.22	1025.64	977.477	1032.4	949.091	1034.63	1561.43	1024.51
2013-08-07	159.281	1155.78	1094.81	1003.79	977.002	1029.25	927.214	1037.13	1561.02	1023.13
2013-08-08	159.915	1182.72	1113.09	1007.11	987.396	1039.55	922.592	1053.94	1579.51	1025.2
2013-08-09	159.532	1189.69	1117.64	1015.11	990.211	1039.55	920.359	1078.14	1593.14	1028.39
2013-08-12	159.278	1197.81	1118.58	1039.92	987.558	1043.08	913.259	1082.87	1594.92	1023.67
2013-08-13	159.527	1195.7	1120.08	1056.5	988.346	1064.07	919.65	1093.38	1574.87	1027.33
2013-08-14	158.447	1207.33	1122.16	1056.52	995.192	1060.73	931.223	1115.04	1601.03	1030.09
2013-08-15	155.966	1198.26	1124.41	1055.5	985.596	1060.73	916.977	1105.68	1560.86	1015
2013-08-16	155.406	1201.42	1127.63	1054.36	994.268	1017.43	911.127	1109.97	1573.98	1019.52
2013-08-19	154.642	1199.18	1118.58	1056.58	990.726	987.313	911.869	1106.37	1528.57	1017.01
2013-08-20	155.454	1182.27	1117.18	1032.57	989.281	970.105	898.441	1098.75	1532.21	1017.22
2013-08-21	154.623	1183.73	1104.65	1025.43	979.043	944.425	892.667	1099.35	1511.29	1009.61
2013-08-22	155.965	1180.94	1105.62	1034.64	989.839	952.829	881.41	1110.34	1516.73	1010.09
2013-08-23	156.356	1193.26	1112.42	1032.37	998.545	974.441	901.227	1102.91	1532.83	1018.72
2013-08-26	155.936	1200.85	1112.89	1037.12	994.453	972.188	899.12	1089.06	1531.73	1017.74
2013-08-27	153.439	1193.36	1098.84	1033.29	976.739	927.769	907.051	1083.98	1496.85	1005.88
2013-08-28	153.841	1177.52	1104.78	1017.57	966.715	901.379	887.562	1074.08	1472.14	1001.06
2013-08-29	154.226	1175.27	1110.43	1029.96	962.287	943.201	884.219	1076.11	1490.8	1013.74
2013-08-30	153.768	1181.14	1102.52	1032.49	949.81	969.468	879.905	1077.95	1516.06	1000.75
2013-09-02	153.768	1205.92	1103.15	1058.34	966.49	978.715	876.848	1070.45	1527.62	1026.03
2013-09-03	154.561	1219.41	1110.92	1070.52	959.562	920.174	897.033	1088.95	1510.67	1014.84
2013-09-04	155.866	1226.49	1118.03	1065.19	963.085	953.621	905.876	1099.12	1510.71	1023.79
2013-09-05	156.074	1217.01	1126.14	1080.22	959.835	968.042	903.738	1134.97	1531.35	1031.79
2013-09-06	155.995	1229.24	1138.78	1084.01	967.811	986.089	906.939	1132.92	1567.32	1036.29
2013-09-09	157.675	1241.92	1145.17	1094.8	975.947	986.089	919.938	1165.03	1575.18	1037.36
2013-09-10	158.704	1258.2	1144.29	1115.23	992.872	1044.21	924.912	1202.97	1603.23	1043.62
2013-09-11	159.411	1266.57	1145.62	1113.27	996.621	1053.75	927.453	1214.93	1628.74	1049.84
2013-09-12	158.92	1260.45	1140.23	1116.43	997.283	1035.77	931.912	1216.28	1653.31	1050.75
2013-09-13	159.316	1250.86	1138.67	1112.04	993.68	1035.61	929.61	1190.44	1647.63	1055.72
2013-09-16	160.369	1270.67	1150.88	1130.18	1008.48	1037.01	934.739	1242.88	1673.9	1065.35
2013-09-17	160.91	1277.55	1154.79	1129.95	1006.25	1035.37	925.401	1237.21	1689.53	1054.48
2013-09-18	163.024	1276.23	1156.51	1114.51	1011.64	1038.28	938.407	1231.61	1664.38	1057.28
2013-09-19	162.838	1303.19	1169.2	1126.75	1033.11	1083.48	949.808	1235.02	1740.29	1071.43
2013-09-20	161.706	1289.26	1154.76	1126.85	1031.14	1064.67	950.36	1210.53	1687.74	1062.21
2013-09-23	160.721	1293.34	1155.11	1125.78	1023.85	1053.27	959.315	1202.63	1691.48	1059.46
2013-09-24	160.608	1280.71	1157.01	1114.83	1026.52	1050.02	956.851	1192.1	1689.38	1061.24
2013-09-25	160.264	1288.1	1155.33	1121.76	1025.6	1050.92	954.006	1200.28	1704.3	1062.18
2013-09-26	160.826	1291.62	1154.76	1113.47	1023.08	1056.03	965.111	1206.14	1673.16	1057.75
2013-09-27	160.057	1285.74	1158.44	1119.19	1024.43	1046.25	969.844	1188.26	1660.59	1058.5
2013-09-30	159.19	1267.08	1155.28	1100.2	1017.74	1033.67	951.577	1180.08	1649.55	1054.88
2013-10-01	160.542	1270.11	1158.51	1100.41	1026.79	1041.49	952.269	1180.75	1659.89	1058.36
2013-10-02	160.313	1271.25	1157.25	1109.88	1023.58	1041.49	946.02	1167.94	1667.65	1055.34
2013-10-03	158.832	1277.2	1151.95	1118.61	1021.85	1074.54	947.048	1177.84	1675.62	1055.59
2013-10-04	159.98	1281.99	1156.26	1111.43	1020.39	1075.15	940.816	1173.69	1685.83	1048.74
2013-10-07	158.512	1268.43	1158.77	1105.44	1013.84	1075.91	931.493	1191.7	1681.62	1045.77
2013-10-08	156.464	1268.53	1146.03	1119.1	1009.66	1073.45	933.83	1206.53	1667.45	1035.77
2013-10-09	156.6	1267.91	1141.22	1109.15	998.365	1088.5	941.42	1195.31	1654.22	1023.07
2013-10-10	160.174	1269.38	1158.88	1105.19	1016.03	1097.46	942.671	1215.97	1692.98	1038.74
2013-10-11	161.312	1293.4	1160.64	1120.4	1024.06	1121.05	955.328	1216.52	1700.99	1047.51
2013-10-14	161.781	1292.31	1165.02	1120.36	1025.7	1123.94	957.178	1207.73	1696.21	1056.81
2013-10-15	160.643	1311.15	1164.7	1125.27	1026.97	1117.84	953.955	1218.66	1716.09	1059.64
2013-10-16	163.056	1311.79	1170.68	1119.92	1029.37	1117.84	950.964	1226.31	1753.01	1060.69
2013-10-17	164.07	1333.79	1183.15	1115.46	1042.65	1112.91	969.06	1217.2	1756.31	1076.64
2013-10-18	165.378	1348.51	1192.3	1130	1052.05	1134.31	968.029	1238.93	1769.63	1086.92
2013-10-21	165.135	1354.85	1194.61	1146.23	1052.05	1131.82	969.848	1256.43	1763.87	1086.92
2013-10-22	166.143	1364.96	1198.78	1128.71	1073.09	1129.26	971.623	1251.42	1785.3	1098.62
2013-10-23	165.596	1346.73	1189.18	1107.16	1069.71	1121.08	964.164	1237.23	1765.95	1093.17
2013-10-24	166.051	1349.05	1190.09	1096.38	1076.24	1115.47	969.144	1244.31	1758.77	1098.88
2013-10-25	166.614	1354.07	1194.23	1090.12	1073.95	1114.2	947.131	1249.85	1745.58	1098.01
2013-10-28	166.782	1366.43	1192.13	1098.07	1071.46	1114.61	961.19	1248.94	1761.79	1096.89
2013-10-29	167.95	1351.13	1199.28	1092.62	1074.3	1132.88	953.886	1250.61	1761.01	1098.34
2013-10-30	166.948	1353.01	1197.38	1115.87	1073.2	1139.68	963.362	1241.11	1769.4	1097.19
2013-10-31	166.357	1343.74	1192.55	1110.88	1060.89	1142.78	954.484	1227.9	1741.68	1096.27
2013-11-01	166.764	1336.14	1193.17	1110.31	1049.53	1134.21	941.411	1231.66	1707.99	1090.04
2013-11-04	167.336	1339.23	1198.44	1107.24	1056.22	1135.36	943.082	1229.8	1706.66	1096.54
2013-11-05	166.713	1351.07	1195.97	1105.05	1047.46	1130.89	943.011	1220.8	1681.88	1098.29
2013-11-06	167.236	1357.96	1199.04	1103.79	1058.92	1117.02	949.271	1219.15	1686.91	1099.22
2013-11-07	164.941	1348.36	1187.41	1096.8	1044.94	1113.26	939.149	1202.44	1672.59	1090.69
2013-11-08	166.891	1336.28	1192.44	1086.11	1040.27	1100.01	931.1	1184.52	1639.68	1090.23
2013-11-11	167.082	1329.99	1192.08	1104.77	1051.13	1084.49	940.82	1182.37	1628.27	1091.05
2013-11-12	166.797	1325.35	1187.42	1097.24	1047.06	1070.12	953.739	1189.95	1634.24	1088.51
2013-11-13	168.282	1300.92	1195.14	1071.04	1039.97	1069.63	954.24	1159.24	1613.86	1079.67
2013-11-14	168.887	1313.45	1194.89	1089.81	1053.95	1078.85	961.909	1183.89	1619.73	1090.12
2013-11-15	169.612	1332.47	1203.71	1111.11	1056.62	1078.85	974.539	1193.72	1664.37	1092.57
2013-11-18	168.785	1333.56	1206.44	1148.5	1067.1	1112.79	979.061	1199.21	1687.69	1100.08
2013-11-19	168.312	1329.04	1203.01	1143.84	1059.44	1116.32	973.513	1172.85	1666.02	1095.76
2013-11-20	167.823	1315.1	1204.87	1144.5	1054.61	1098.16	973.508	1164.33	1692.41	1097.24
2013-11-21	169.331	1289.05	1200.45	1136.57	1052.08	1071.94	976.299	1163.7	1657.15	1098.56
2013-11-22	170.06	1287.11	1199.18	1141.64	1059.62	1074.06	977.315	1168.72	1655.3	1099.91
2013-11-25	169.797	1288.76	1194.98	1150.02	1063.55	1094.31	984.574	1153.95	1671.44	1102.3
2013-11-26	169.857	1288.92	1184.01	1149.43	1063.98	1086.18	982.337	1145.21	1636.16	1096.09
2013-11-27	170.296	1281.49	1180.56	1162.03	1069.57	1086.87	971.255	1127.24	1643.54	1105.22
2013-11-28	170.296	1284.3	1180.45	1160.93	1075.06	1092.21	982.8	1127.52	1659.35	1109.48
2013-11-29	169.999	1286.22	1181.97	1169.77	1076.46	1098.43	978.645	1128	1670.07	1110.01
2013-12-02	169.421	1272.91	1182.38	1180.55	1070.51	1108.14	971.968	1137.5	1652.32	1100.34
2013-12-03	168.773	1270.37	1173.92	1169.59	1054.62	1105.3	981.713	1121.55	1605.3	1093.49
2013-12-04	168.484	1256.56	1166.32	1166.45	1045.01	1102.98	961.631	1126.88	1578.72	1081.1
2013-12-05	168.007	1238	1161.12	1172.01	1043.32	1113.01	958.228	1119.65	1603.18	1076.85
2013-12-06	170.007	1243.3	1169.81	1175.05	1051.64	1113.17	958.566	1142.54	1645.74	1086.26
2013-12-09	170.144	1225.85	1170.96	1181.44	1055.52	1132.45	971.775	1161.68	1657.8	1090.2
2013-12-10	169.519	1232.66	1173.05	1176.44	1051.66	1139.01	973.556	1170.77	1650.68	1086.12
2013-12-11	167.597	1213.39	1155.57	1157.46	1048.18	1133.84	975.238	1159.2	1646.15	1080.21
2013-12-12	166.844	1186.73	1152.78	1144.71	1034.66	1117.94	962.796	1145.74	1589.62	1068.24
2013-12-13	166.96	1198.85	1155.3	1147.25	1032.83	1102.66	960.911	1143.78	1612.48	1064.34
2013-12-16	167.998	1196.18	1166.91	1141.12	1048.05	1105.22	948.821	1152.59	1611.54	1077.38
2013-12-17	167.676	1190.99	1162.7	1136.94	1037.24	1101.33	959.005	1150.73	1632.35	1067.22
2013-12-18	170.494	1188.21	1173.64	1141.91	1048.86	1115.18	970.327	1154.95	1637.01	1076.76
2013-12-19	170.487	1207.79	1175.21	1129.23	1060.36	1110.95	972.408	1166.31	1654.98	1091.25
2013-12-20	171.342	1230.42	1176.12	1119.25	1068.71	1135.67	973.871	1163.84	1675.36	1095.6
2013-12-23	172.14	1244.99	1192.83	1125.38	1078.2	1131.5	974.807	1186.89	1691.53	1107.36
2013-12-24	172.634	1250.75	1194.44	1137.79	1076.11	1129.1	969.984	1181.89	1687.55	1111.85
2013-12-25	172.634	1250.75	1194.44	1137.59	1076.11	1129.1	970.613	1178.64	1687.55	1111.85
2013-12-26	173.388	1244.73	1192.76	1137.62	1078.16	1125.63	980.461	1174.82	1684.04	1115.27
2013-12-27	173.443	1245.07	1194.73	1147.95	1098.45	1138.2	984.27	1173.15	1684.39	1126.92
2013-12-30	173.635	1253.79	1198.8	1149.27	1101.39	1134.92	992.161	1173.02	1709.66	1125.76
2013-12-31	174.235	1258.03	1205.74	1152.3	1100.52	1139.09	991.5	1176.43	1712.96	1130.7
2014-01-01	174.235	1258.03	1205.74	1152.3	1100.52	1135.85	991.5	1176.43	1712.96	1130.7
2014-01-02	172.523	1258.21	1201.28	1154.63	1080.83	1124.07	992.255	1167.4	1693.77	1117.11
2014-01-03	172.594	1262.56	1198.56	1129.89	1082.22	1129.04	997.479	1157	1675.29	1119.23
2014-01-06	172.138	1253.71	1184.79	1119.76	1083.04	1124.24	986.432	1131.76	1654.1	1119.22
2014-01-07	173.394	1247.15	1189.38	1115.41	1087.51	1115.38	979.619	1134.07	1670.93	1124.81
2014-01-08	173.247	1249.65	1186.9	1128.38	1088.7	1122.53	995.556	1120.06	1644.51	1122.28
2014-01-09	173.431	1245.08	1181.13	1110.65	1083.09	1125.75	988.833	1107.01	1614.98	1116.81
2014-01-10	174.024	1256.27	1181.96	1113.86	1097.16	1137	996.911	1121.26	1647.36	1125.87
2014-01-13	171.896	1261.67	1182.42	1116.61	1099.28	1167.03	1004.43	1132.25	1656.7	1119.78
2014-01-14	173.891	1234.6	1176.87	1110.65	1101.86	1165.08	978.262	1121.43	1636.07	1126.88
2014-01-15	174.395	1231.99	1182.53	1119.94	1104.38	1178.2	990.126	1136.37	1638.38	1128.64
2014-01-16	174.401	1225.46	1188.84	1123.45	1105	1181.11	992.778	1132.96	1629.79	1123.71
2014-01-17	173.773	1218.86	1189.96	1130.9	1103.77	1169.43	993.717	1136.23	1632.52	1135.97
2014-01-20	173.773	1217.82	1196.61	1112.53	1103.17	1176.63	993.195	1145.65	1634.08	1134.41
2014-01-21	174.221	1226.66	1191.56	1124.86	1100.5	1166.22	992.061	1140.58	1638.49	1139.1
2014-01-22	174.353	1235.26	1187.87	1135.82	1100.99	1172.58	994.928	1144.24	1646.16	1144.43
2014-01-23	172.766	1211.8	1173.65	1119.8	1101.2	1170.09	992.214	1140.89	1621.76	1136.27
2014-01-24	169.124	1197.09	1162.12	1095.96	1076.05	1151.43	985.506	1116.51	1559.76	1108.98
2014-01-27	168.027	1200.8	1151.9	1068.53	1067.97	1122.2	958.347	1094.13	1517.95	1089.18
2014-01-28	169.456	1190.4	1148.14	1078.72	1074.14	1127.4	951.637	1071.87	1542.79	1090.06
2014-01-29	167.635	1198.21	1143.61	1106.88	1066.22	1133.16	979.409	1056.59	1500.87	1080.29
2014-01-30	169.673	1188.81	1149.81	1104.22	1064.46	1126.41	951.11	1068.65	1497.01	1074.8
2014-01-31	168.924	1184.87	1148.19	1104.25	1056.31	1126.96	954.575	1052.87	1505.48	1067.33
2014-02-03	165.009	1196.98	1143.25	1104.31	1047.34	1110.4	940.998	1039.26	1490.69	1055.74
2014-02-04	166.21	1187.57	1138.98	1056.28	1045	1102.5	897.715	1041.57	1496.27	1051.85
2014-02-05	166.092	1182.67	1142.87	1055.73	1048.89	1109.35	916.835	1065.65	1481.71	1054.57
2014-02-06	168.29	1204.84	1161.54	1060.74	1070.74	1111.48	908.554	1094.23	1521.81	1074.03
2014-02-07	170.572	1209.9	1172.9	1079.89	1080.83	1113.61	926.622	1105.22	1527.37	1078.87
2014-02-10	170.999	1223.36	1168.87	1085.7	1084.01	1108.55	940.005	1097.47	1527.7	1080.03
2014-02-11	172.835	1250.34	1175.06	1101.03	1099.79	1112.38	936.746	1114.1	1533.65	1098.59
2014-02-12	172.977	1262.58	1183.43	1108.79	1097.61	1120.48	947.492	1127.32	1551.28	1107.95
2014-02-13	173.977	1253.01	1188.89	1102.21	1105.99	1107.17	934.944	1100.68	1533.97	1110.39
2014-02-14	174.736	1266.87	1191.51	1112.48	1114.67	1123.55	926.399	1104.82	1574.56	1117.07
2014-02-17	174.736	1276.39	1192.11	1138.8	1117.16	1129.09	931.078	1108.12	1607.92	1129.12
2014-02-18	175.039	1276.19	1195.32	1135.52	1118.82	1133.19	953.347	1102.96	1604.84	1137.06
2014-02-19	173.894	1281.4	1192.89	1132.84	1119.7	1142.15	950.288	1093.4	1606.94	1139.63
2014-02-20	175.051	1273.28	1196.08	1109.85	1114.44	1132.33	931.071	1069.47	1569.1	1142.03
2014-02-21	175.01	1277.5	1187.45	1120.26	1121.61	1145.86	949.594	1080.28	1592.22	1147.96
2014-02-24	175.968	1288.85	1194.24	1110.51	1130.05	1149.38	949.253	1092.76	1625.04	1146.48
2014-02-25	175.835	1290.77	1189.92	1104.02	1135.43	1155	963.31	1087.84	1643.25	1144.06
2014-02-26	175.958	1287.22	1188.57	1114.36	1127.87	1161.62	957.071	1078.96	1626.98	1135.88
2014-02-27	176.642	1282.46	1188.1	1140.96	1125.79	1161.62	954	1061.34	1647.92	1139.95
2014-02-28	177.215	1278.67	1192.74	1142.74	1141.09	1171.44	950.093	1067.18	1653.44	1144.76
2014-03-03	175.803	1274.89	1192.82	1124.24	1107.65	1156.26	942.962	949.794	1630.58	1125.61
2014-03-04	178.453	1281.32	1196.88	1130.73	1129.98	1163.45	940.691	1010.38	1663.3	1142.56
2014-03-05	178.336	1298.51	1203.49	1127.73	1129.96	1169.59	945.933	1006.1	1681.33	1138.57
2014-03-06	178.821	1312.85	1210.37	1137.75	1143.57	1186.33	952.642	994.762	1709.07	1139.6
2014-03-07	178.925	1315.67	1203.43	1138	1131.9	1192.4	957.346	990.356	1696.88	1130.02
2014-03-10	178.807	1301.06	1203.33	1112.45	1130.66	1188.67	950.233	980.202	1681.1	1116.61
2014-03-11	178.13	1305.28	1203.89	1114.74	1129.99	1185.77	955.489	971.417	1683.37	1115.73
2014-03-12	178.245	1290.31	1206.97	1093.17	1123.04	1184.68	938.229	943.619	1658.21	1108.95
2014-03-13	176.143	1307.19	1204.44	1084.81	1110.89	1167.58	942.375	921.469	1666.04	1101.92
2014-03-14	175.679	1286.76	1199.35	1066.14	1103.2	1167.35	917.012	902.568	1659.89	1094.6
2014-03-17	177.518	1293.37	1206	1056.17	1117.29	1167.35	910.688	939.237	1660.91	1102.49
2014-03-18	178.621	1303.56	1215.34	1076.1	1124.6	1166.11	921.254	986.728	1678.91	1101.82
2014-03-19	177.385	1303.61	1203.1	1073.3	1123.98	1162.85	918.96	982.627	1658.04	1099.67
2014-03-20	178.14	1280.5	1196.66	1048.64	1115.28	1159.45	896.841	961.965	1622.48	1087.36
2014-03-21	177.488	1298.48	1198.73	1058.6	1116.48	1161.92	896.973	919.243	1631.96	1089.09
2014-03-24	176.423	1305.56	1192.72	1087.66	1104.28	1176.05	910.44	913.582	1669.6	1081.88
2014-03-25	177.312	1307.67	1198.98	1071.79	1118.39	1178.55	910.031	948.035	1697.64	1095.69
2014-03-26	176.165	1326.41	1195.35	1078.15	1127.61	1180.62	915.847	966.937	1724.9	1103.57
2014-03-27	175.838	1327.82	1203.28	1065.47	1125.18	1183.24	929.554	962.565	1721.59	1101.56
2014-03-28	176.78	1331.38	1211.85	1085.43	1134.4	1202.19	927.752	969.313	1754.52	1105.98
2014-03-31	178.338	1340.97	1224.36	1097.08	1142.35	1211.36	941.376	1008.74	1763.39	1104.55
2014-04-01	179.708	1334.52	1229.93	1111.37	1148.43	1222.18	937.796	1006.03	1777.3	1110.71
2014-04-02	180.175	1335.79	1231.85	1108.34	1147.55	1227.87	942.907	988.938	1760.22	1111.65
2014-04-03	179.99	1334.92	1226.28	1106.66	1143.61	1220.65	946.634	975.313	1745.25	1106.48
2014-04-04	177.715	1347.31	1229.11	1091.35	1147.15	1209.71	947.982	1000.85	1753.83	1110.89
2014-04-07	176.005	1344.01	1217.92	1084.44	1137.7	1214.07	936.815	974.228	1744.69	1101.24
2014-04-08	176.928	1353.88	1234.27	1102.62	1137.44	1214.07	929.413	977.367	1776.16	1104.67
2014-04-09	178.782	1370.16	1241.43	1116.4	1143.91	1226.83	912.986	986.08	1775.12	1115.87
2014-04-10	175.146	1385.51	1231.08	1143.14	1141.83	1225.89	916.374	1005.57	1808.69	1117.69
2014-04-11	173.544	1371.24	1222.66	1110.59	1126.68	1224.62	901.708	996.367	1765.68	1103.23
2014-04-14	174.831	1353.48	1223.98	1108.94	1124.87	1224.62	898.028	977.191	1755.61	1106.96
2014-04-15	176.054	1352.45	1226.05	1085.48	1115.02	1222.78	903.564	948.298	1727.01	1100.92
2014-04-16	177.993	1361.66	1235.84	1088.32	1127.25	1201.17	922.684	954.79	1733.32	1113.4
2014-04-17	177.998	1365.82	1242.32	1093.35	1132.88	1217.71	922.384	961.95	1765.4	1121.39
2014-04-18	177.998	1365.82	1242.32	1093.32	1132.88	1217.71	927.223	971.828	1765.4	1121.39
2014-04-21	178.581	1366.12	1241.64	1093.34	1129.93	1212.8	923.276	967.686	1762.75	1121.03
2014-04-22	179.271	1378.25	1246.04	1087.15	1146.84	1202.5	916.413	970.925	1760.92	1132.93
2014-04-23	178.888	1377.67	1242.67	1077.32	1145.33	1200.01	927.442	964.23	1750.46	1128.79
2014-04-24	178.698	1378.59	1248.29	1079.57	1147.29	1200.01	920.112	936.23	1748.74	1131.99
2014-04-25	177.153	1380.67	1246.76	1064.43	1139.98	1204.4	925.976	925.207	1749	1130.62
2014-04-28	177.535	1382.92	1250.31	1054.78	1143.65	1203.28	913.218	950.615	1752.59	1128.97
2014-04-29	178.498	1369.4	1263.04	1071.12	1154.25	1201.73	913.574	968.807	1757.5	1144.6
2014-04-30	179.242	1365.91	1269.06	1052.56	1160.01	1205.63	921.356	964.582	1742.9	1144.79
2014-05-01	179.311	1356.81	1270.52	1052.53	1159.99	1205.63	935.1	971.67	1750.91	1150.58
2014-05-02	178.912	1359.72	1278.91	1058.54	1157.42	1213.02	934.613	964.368	1778.64	1148.44
2014-05-05	179.374	1357.33	1272.57	1051.91	1155.12	1207.21	935.802	960.29	1754.25	1148.1
2014-05-06	177.887	1373.55	1273.76	1051.94	1155.91	1207.61	940.963	978.194	1760.22	1157.36
2014-05-07	178.969	1360.84	1275.35	1035.8	1154.99	1190.59	913.589	1028.92	1765.67	1155.86
2014-05-08	178.632	1377.01	1270.79	1041.4	1162.92	1191.62	921.944	1032	1810.31	1159.37
2014-05-09	179.218	1374.01	1265.77	1037.98	1153.7	1217.54	924.216	1026.81	1800.94	1149.21
2014-05-12	180.91	1371.84	1275.9	1063.66	1161.35	1239.98	916.409	1031.75	1819.6	1155.09
2014-05-13	180.935	1381.48	1278.21	1067.61	1160.73	1263.64	933.419	1031.15	1833.74	1157.45
2014-05-14	180.2	1387.7	1274.25	1081.1	1163.6	1255.13	940.149	1036.42	1866.61	1157.42
2014-05-15	178.698	1388.51	1271.38	1097.77	1154.39	1272.97	937.037	1034.93	1839.33	1153.66
2014-05-16	179.31	1381.99	1266.09	1093.03	1154.41	1271.67	924.296	1036.91	1838.88	1162.11
2014-05-19	180.085	1362.74	1269.07	1094.04	1156.81	1273.82	921.072	1061.6	1857.03	1164.9
2014-05-20	178.887	1353.39	1269.18	1107.15	1154.52	1275.62	922.63	1070.63	1845.96	1158.08
2014-05-21	180.236	1349.63	1274.7	1114.2	1157.79	1278.37	918.79	1094.37	1854.63	1161.98
2014-05-22	180.68	1364.46	1283.61	1123.83	1160.82	1282.12	933.019	1099.28	1873.83	1159.65
2014-05-23	181.45	1370.32	1288.39	1119.64	1161.1	1296.15	940.372	1095.83	1890.09	1156.91
2014-05-26	181.45	1374.65	1291.24	1123.02	1172.71	1286.88	950.122	1094.8	1873.7	1157.22
2014-05-27	182.444	1373.68	1286.13	1121.79	1171.51	1274.54	948.511	1050.72	1841.27	1162.95
2014-05-28	182.197	1373.26	1283.35	1132.95	1169.8	1278.3	952.616	1050.46	1831.02	1158.97
2014-05-29	183.236	1384.59	1284.46	1123.7	1172.44	1255.36	956.724	1049.48	1852.05	1160.77
2014-05-30	183.581	1382.83	1286.47	1123.07	1173.69	1258.87	954.453	1024.28	1803.25	1163.15
2014-06-02	183.764	1384.53	1288.68	1122.94	1172.97	1269.54	966.331	1042.06	1798.24	1162.8
2014-06-03	183.616	1376.25	1290.21	1143.59	1171.05	1269.44	970.623	1043.24	1785.36	1154.93
2014-06-04	184.022	1370.45	1289.84	1131.32	1172.46	1258.4	973.974	1039.49	1779.31	1152.79
2014-06-05	185.093	1372.84	1286.57	1130.46	1177.78	1277.82	974.69	1045.32	1790.03	1155.3
2014-06-06	186.055	1386.43	1292.68	1124.77	1187.45	1298.71	974.12	1068.91	1836.58	1163.85
2014-06-09	186.044	1387.77	1298.29	1137.44	1186.64	1304.15	974.624	1067.02	1825.59	1167.42
2014-06-10	185.801	1394.19	1300.1	1152.7	1187.55	1315.83	971.01	1074.93	1846.53	1162.62
2014-06-11	185.208	1397.15	1303.89	1155.59	1179.91	1323.3	982.782	1072.99	1830.85	1158.87
2014-06-12	184.178	1396.18	1307.05	1156.63	1180.68	1331.47	981.791	1076.1	1851.89	1164.25
2014-06-13	184.909	1387.58	1312.03	1163.26	1175.22	1312.1	983.933	1073.43	1831.98	1159.88
2014-06-16	184.841	1389.07	1319.32	1162.49	1175.48	1306.07	977.597	1073.54	1834.55	1155.72
2014-06-17	185.243	1376.33	1320.29	1156.62	1176.53	1313.89	977.166	1073.85	1820.31	1154.95
2014-06-18	186.731	1368.82	1322.19	1157.69	1178.48	1292.81	986.44	1094.24	1823.16	1151.3
2014-06-19	187.147	1400.74	1325.04	1158	1189.91	1305.76	1006.29	1104.44	1859.26	1162.28
2014-06-20	187.56	1384.99	1333	1161.27	1182.66	1301.74	1003.24	1099.62	1850.33	1157.52
2014-06-23	187.458	1397.3	1336.4	1139.96	1177.63	1293.53	1003.55	1102.7	1850.53	1153.01
2014-06-24	186.336	1385.42	1324.96	1148.1	1177.44	1306.17	1000.95	1126.68	1867.87	1147.72
2014-06-25	187.241	1377.94	1328.92	1150.32	1168.97	1306.35	997.748	1119.62	1846.16	1138.95
2014-06-26	187.04	1399.92	1336.99	1169.53	1163.85	1292.76	1003.13	1107.63	1848.45	1142.51
2014-06-27	187.439	1395.06	1350.21	1168.71	1169.8	1307.27	995.407	1112.57	1840.43	1146.41
2014-06-30	187.482	1386.33	1355.86	1170.64	1174.91	1322	1001.64	1101.41	1850.41	1149.77
2014-07-01	188.796	1381.32	1355.03	1170.69	1180.86	1319.08	1011.28	1093.96	1850.85	1160.61
2014-07-02	188.836	1396.39	1359.75	1197.78	1181.11	1341.4	1012.47	1112.28	1862.57	1165.09
2014-07-03	189.905	1394.21	1359.22	1206.87	1189.07	1338.63	1005.73	1108.33	1855.07	1172.14
2014-07-04	189.905	1401.75	1361.45	1210.13	1182.92	1349.75	1012.82	1092.11	1856.5	1171.18
2014-07-07	188.946	1402.66	1356.39	1212.52	1174.65	1362.64	1010.09	1101.61	1851.57	1162.52
2014-07-08	187.82	1402.73	1354.3	1212.65	1161.24	1349.18	1010.21	1105.52	1865.86	1145.46
2014-07-09	188.784	1389.31	1363.06	1191.72	1165.39	1339.53	1005.89	1107.16	1867.17	1142.45
2014-07-10	188.02	1387.52	1352.33	1197.14	1147.13	1330.35	1001.22	1085.14	1841.16	1133.66
2014-07-11	188.186	1395.16	1345.1	1197.2	1148.85	1321.27	998.996	1086.9	1855.71	1134.86
2014-07-14	188.947	1402.51	1349.85	1209.04	1163.07	1309.76	1005.16	1075.13	1869.54	1143.6
2014-07-15	188.404	1396.02	1342.1	1220.66	1152.07	1311.7	1010.69	1071.26	1874.5	1142.07
2014-07-16	189.285	1394.97	1353.7	1221.98	1163.42	1319.41	1011.05	1075.58	1899.46	1154.94
2014-07-17	187.051	1395.4	1351	1219.78	1150.67	1318.17	1012.11	1024.29	1886.03	1145.21
2014-07-18	189.154	1402.96	1358.37	1215.56	1147.96	1320.9	1006.17	1009.89	1880.2	1145.01
2014-07-21	188.715	1403.71	1356.82	1207.81	1142.55	1331.04	1006.87	986.896	1867.11	1141.15
2014-07-22	189.824	1406.07	1363.93	1231.04	1153.55	1356.82	1013.46	1003.39	1905.41	1150.85
2014-07-23	190.004	1420.54	1371.17	1241.49	1154.75	1373.39	1012.07	1003.33	1921.8	1148.16
2014-07-24	190.085	1420.67	1371.98	1253.24	1159.89	1379.31	1007.32	1000.72	1925.59	1146.05
2014-07-25	189.372	1422.49	1373.72	1256.02	1147.17	1381.47	1015.44	995.229	1916.11	1139.64
2014-07-28	189.428	1418.42	1372.62	1275.25	1144.36	1384.32	1019.93	963.323	1930.3	1144.55
2014-07-29	188.616	1418.56	1368.08	1285.38	1145.92	1384.32	1020.42	967.118	1939.12	1146.38
2014-07-30	188.659	1418.94	1368.61	1282.13	1138.25	1393.06	1016.73	974.877	1896.74	1139.38
2014-07-31	185.03	1420.23	1353.87	1282.38	1120.17	1372.44	1013.98	959.199	1883.64	1128.27
2014-08-01	184.428	1403.9	1340.67	1273.53	1110.99	1336.42	1012.22	951.67	1890.95	1115.91
2014-08-04	185.913	1400.55	1338.09	1283.36	1105.47	1351.77	1007.49	952.774	1915.28	1116.72
2014-08-05	184.111	1391.32	1330.18	1293.79	1105.21	1367.64	994.344	932.74	1905.01	1119.59
2014-08-06	184.198	1389.81	1332.01	1287.81	1093.46	1354.07	988.809	922.409	1880.54	1112.03
2014-08-07	183.035	1380.81	1325.64	1272.8	1083.51	1347.3	994	928.892	1868.99	1108.56
2014-08-08	185.211	1360.08	1323.07	1271.08	1083.77	1341	972.918	939.665	1893.15	1099.26
2014-08-11	185.83	1363.27	1333.36	1290.22	1099.08	1359.53	989.324	962.633	1941.21	1105.7
2014-08-12	185.47	1383.87	1335.26	1295.86	1092.02	1379.24	991.856	967.105	1949.69	1108.45
2014-08-13	186.773	1386.38	1336.63	1307.71	1101.5	1392.74	994.023	983.952	1964.56	1112.29
2014-08-14	187.532	1392.68	1342.99	1294.94	1104.04	1403.33	1001.67	996.923	1945.88	1119.71
2014-08-15	187.539	1391.68	1343.38	1313.99	1097.44	1403.33	1001.56	998.377	1923.86	1119.81
2014-08-18	189.141	1398.91	1349.27	1316.26	1109.16	1404.5	1000.1	1003.74	1931.18	1129.33
2014-08-19	190.031	1410.1	1359.13	1319.27	1113.33	1403.74	1004.86	1006.34	1938.6	1129.8
2014-08-20	190.522	1422.18	1362.66	1319.78	1109.87	1405.11	1000.69	1015.6	1922.27	1129.65
2014-08-21	191.083	1420.96	1363.38	1309.17	1118.6	1403.5	1004.66	1031.83	1937.99	1129.93
2014-08-22	190.787	1423.12	1360.09	1314.92	1110.31	1409.35	997.88	1017.89	1925.03	1130.34
2014-08-25	191.78	1421.93	1365.99	1310.93	1122.39	1416.69	1002.34	1022.41	1936.3	1131.15
2014-08-26	191.939	1428.27	1365.42	1305.92	1130.08	1422.21	996.156	1018.66	1956.65	1139.05
2014-08-27	191.983	1439.47	1374.56	1302.53	1129.72	1431.44	997.316	1012.74	1959.3	1141.97
2014-08-28	191.762	1437.48	1375.05	1295.9	1118.44	1427.19	994.885	985.192	1943.65	1139.57
2014-08-29	192.513	1441.23	1381.87	1297.1	1119.2	1427.19	992.495	957.279	1931.14	1142.12
2014-09-01	192.513	1441.82	1379.51	1295.73	1119.57	1433.9	992.736	940.074	1932.56	1142.66
2014-09-02	192.412	1437.45	1374.82	1298.96	1121.15	1436.41	995.855	941.384	1936.17	1137.2
2014-09-03	192.671	1449.81	1382.31	1339.35	1131.22	1458.62	1000.7	1001.38	1977.76	1142.49
2014-09-04	192.279	1448.11	1383.88	1343.36	1127.46	1457.79	995.255	1002.73	1993.32	1141.72
2014-09-05	193.049	1441.68	1378.06	1340.86	1123.09	1454.18	994.764	1011.07	1981.58	1131.05
2014-09-08	192.501	1428.11	1372.77	1340.42	1122.6	1472.54	994.005	1010.62	1973.31	1114.93
2014-09-09	191.145	1418.72	1364.47	1340.4	1114.34	1461.56	989.363	1002.75	1928.7	1110.21
2014-09-10	191.66	1405.2	1365.02	1306.63	1113.7	1435.66	990.508	989.646	1903.02	1111.81
2014-09-11	191.808	1391.99	1364.99	1306.62	1114.52	1435.85	993.602	969.016	1900.27	1112.38
2014-09-12	190.415	1375.72	1359.61	1306.59	1114.44	1438.69	991.355	959.663	1881.6	1113.78
2014-09-15	190.104	1355.74	1357.32	1297.14	1114.1	1414.96	992.557	951.276	1864.84	1110.03
2014-09-16	191.572	1347.36	1366.52	1273.06	1111.32	1401.55	992.35	963.626	1869.39	1106.64
2014-09-17	191.837	1335.79	1372.93	1294.41	1119.69	1420.18	985.808	960.024	1885.65	1110.96
2014-09-18	192.772	1329.28	1374.42	1281.43	1125.77	1441.58	985.028	960.084	1903.22	1124.23
2014-09-19	192.565	1329.65	1355.32	1293.4	1119.52	1446.2	993.152	935.448	1890.66	1122.46
2014-09-22	190.983	1300.16	1338.13	1268.99	1113.54	1447.67	990.61	933.294	1833.98	1114.89
2014-09-23	189.612	1311.81	1333.61	1259.76	1104.22	1424.1	991.793	948.959	1810.14	1099.34
2014-09-24	191.279	1303.99	1324.35	1264.8	1105.08	1426.55	988.338	960.175	1808.75	1102.87
2014-09-25	188.424	1295.44	1304.11	1257.4	1090.05	1411.84	1003.91	954.828	1772.84	1093.63
2014-09-26	189.89	1275.67	1309.6	1245.1	1087.48	1417.09	994.826	942.534	1785.54	1090.84
2014-09-29	189.489	1254.95	1300.04	1232.73	1083.22	1419.65	998.817	926.461	1769.91	1087.49
2014-09-30	188.723	1268.6	1300.73	1216.42	1087.42	1419.07	989.047	926.57	1766.43	1077.63
2014-10-01	186.196	1272.78	1289.07	1216.39	1075.17	1429.08	983.421	919.67	1761.75	1065.54
2014-10-02	186.135	1276.23	1285.67	1216.87	1057.16	1429.08	965.595	905.548	1746.16	1043.73
2014-10-03	188.182	1269.93	1276.64	1230.88	1052.28	1429.08	955.321	903.837	1755.25	1049.62
2014-10-06	187.935	1273.78	1281.37	1245.01	1058.06	1429.08	970.223	938.815	1815.28	1058
2014-10-07	184.863	1281.39	1269.15	1252.13	1044.89	1414.01	974.462	936.734	1808.46	1052.67
2014-10-08	188.148	1263.42	1276.23	1240.06	1040.35	1394.27	962.468	918.703	1773.84	1051.8
2014-10-09	184.251	1289.83	1272.78	1255.71	1039.45	1418.82	956.242	918.65	1797.96	1046.8
2014-10-10	182.024	1249.32	1243.17	1229.69	1017.1	1412.83	942.289	898.765	1751.1	1024.88
2014-10-13	178.655	1243.8	1240.85	1227.53	1020.79	1418.2	947.204	907.584	1765.49	1029.98
2014-10-14	179.15	1248.55	1222.11	1219.92	1021.09	1406.31	927.529	902.057	1779.36	1024.45
2014-10-15	178.207	1268.09	1198.3	1226.06	998.686	1406.31	942.658	898.908	1742.91	1001.26
2014-10-16	178.359	1271.37	1216.14	1214.31	994.663	1371.41	921.45	886.944	1753.58	1007.22
2014-10-17	180.357	1275.63	1237.26	1215.53	1023.17	1364.94	902.859	904.723	1783.89	1031.91
2014-10-20	181.71	1292.56	1244.41	1227.67	1019.17	1374.21	937.349	891.994	1782.55	1027.93
2014-10-21	185.219	1296.77	1267.11	1225.74	1036.26	1375.65	923.338	884.034	1841.04	1043.28
2014-10-22	183.754	1309.38	1251.19	1244.53	1038.86	1395.62	942.761	867.399	1833.15	1046.11
2014-10-23	186.11	1308.12	1263.23	1236.88	1045.66	1398.76	931.956	867.478	1837.08	1048.34
2014-10-24	187.575	1320.93	1272.6	1239.59	1043.51	1398.76	938.571	869.149	1833.44	1047.24
2014-10-27	187.444	1334.78	1266.68	1226.39	1040.68	1386.29	951.995	877.732	1847.07	1046.11
2014-10-28	189.81	1343.67	1287.88	1253.03	1057	1392.58	947.637	890.323	1890.76	1051.42
2014-10-29	189.527	1343.84	1284.6	1274.66	1059.03	1408.43	960.26	911.965	1935.76	1058.28
2014-10-30	190.762	1342.66	1277.02	1272.5	1055.01	1425.49	960.382	943.844	1925.79	1050.72
2014-10-31	192.79	1348.28	1281.63	1293.01	1064.11	1460.18	970.723	946.404	1948.52	1060.61
2014-11-03	192.702	1333.25	1270.59	1288.52	1049.93	1462.55	952.999	939.655	1949.01	1050.23
2014-11-04	192.302	1337.93	1250.02	1291.21	1048.94	1462.55	988.366	932.781	1949.43	1048.37
2014-11-05	193.176	1319.99	1265.82	1287.35	1059.6	1460.88	980.634	904.525	1923.42	1061.43
2014-11-06	193.825	1314.11	1262.44	1286.71	1058.69	1460.88	968.999	870.457	1905.61	1060.74
2014-11-07	193.95	1331.48	1273.26	1279.56	1049.56	1460.54	972.272	881.407	1885.02	1055.35
2014-11-10	194.653	1329.98	1281.4	1290.57	1060.6	1468.09	973.092	912.468	1906.88	1066.17
2014-11-11	194.794	1333.59	1283.2	1293.8	1063.35	1469.56	976.226	913.836	1914	1074.23
2014-11-12	194.648	1334.18	1296.99	1301.92	1056.04	1474.09	982.501	922.035	1934.43	1067.48
2014-11-13	194.532	1326.96	1288.31	1303.9	1060.34	1472.4	985.772	889.276	1952.08	1068.05
2014-11-14	194.435	1330.06	1295.6	1316.84	1061.38	1466.1	987.441	882.257	1993.2	1067.7
2014-11-17	194.504	1315.29	1297.12	1291.91	1064.23	1476.37	963.58	897.992	1985.28	1068.59
2014-11-18	195.459	1315.32	1308.02	1279.36	1081.09	1465.57	982.927	887.135	1998.53	1073
2014-11-19	195.206	1294.13	1308.2	1268.19	1082.7	1456.39	973.629	849.02	1972.47	1072.46
2014-11-20	195.619	1286.41	1320.14	1268.87	1078.46	1464.26	972.302	876.405	1957.54	1072.69
2014-11-21	196.745	1290.97	1331.64	1270.93	1086.78	1469.75	977.741	869.71	2030.01	1078.01
2014-11-24	197.21	1290.05	1318.25	1300.75	1092.32	1476.11	970.887	884.755	2018.7	1075.38
2014-11-25	197.094	1277.56	1324.62	1294.61	1098.77	1482.01	982.788	863.909	2016.18	1079.85
2014-11-26	197.629	1291.83	1326.34	1310.63	1102.19	1482.21	982.691	842.201	1999.53	1084.31
2014-11-27	197.629	1297.47	1311.98	1303.95	1104.26	1493.15	969.479	838.439	2003.58	1082.04
2014-11-28	197.242	1275.19	1290.18	1310.41	1102.97	1494.62	974.354	813.276	1968.4	1079.37
2014-12-01	195.871	1251.06	1280.63	1275.02	1100.34	1491.58	985.139	794.29	1930.38	1074.84
2014-12-02	197.268	1262.09	1278.17	1290.87	1095.01	1479.33	983.028	765.426	1943.77	1081.82
2014-12-03	198.096	1265	1292.3	1277.58	1093.71	1479.13	979.889	782.399	1945.94	1079.45
2014-12-04	197.806	1275.27	1266.92	1303.6	1091.8	1474.26	986.957	749.729	1922.33	1073.93
2014-12-05	197.964	1258.31	1257.71	1317.67	1099.11	1463	976.933	738.16	1898.67	1080.54
2014-12-08	196.596	1266.78	1228.27	1328.82	1092.05	1433.44	981.457	716.173	1863.18	1074.64
2014-12-09	196.546	1257.58	1234.72	1283.64	1083.08	1425.78	990.118	712.771	1846.48	1053.79
2014-12-10	193.408	1242.64	1203.09	1291.88	1079.01	1420.25	969.656	706.781	1818.61	1050.52
2014-12-11	194.221	1229.17	1199.99	1282.18	1079.67	1395.62	957.351	674.946	1786.95	1045.45
2014-12-12	191.204	1226.23	1182.57	1280.97	1060.83	1382.28	967.243	654.23	1777.57	1020.33
2014-12-15	189.949	1210.93	1174.42	1265.11	1033.61	1366.35	953.9	605.976	1751.11	999.078
2014-12-16	188.532	1207.02	1186.76	1247.35	1053.56	1339.93	944.86	543.226	1748.53	1027.57
2014-12-17	192.421	1199.03	1212.4	1238.78	1042.68	1334.79	944.158	612.459	1761.23	1018.33
2014-12-18	197.075	1209.15	1227.26	1259.65	1064.74	1358.02	950.097	664.462	1888.27	1040.05
2014-12-19	198.007	1238.16	1235.78	1277.09	1061.44	1373.18	967.173	652.016	1878.99	1050.69
2014-12-22	198.575	1258.66	1236.07	1293.69	1066.85	1389.67	966.491	687.208	1888.57	1055.5
2014-12-23	198.694	1240.71	1251.34	1287.08	1065.66	1374.56	960.205	686.857	1881.13	1052.26
2014-12-24	198.707	1246.19	1251.64	1280.04	1064.81	1349.39	971.71	701.347	1867.63	1055.2
2014-12-25	198.707	1246.19	1251.64	1280.04	1064.81	1349.39	969.2	703.918	1867.63	1055.2
2014-12-26	199.414	1247.26	1251.42	1280.13	1062.83	1356.44	972.583	720.648	1879.26	1056.02
2014-12-29	199.602	1270.28	1257.82	1309.53	1065.13	1364.9	969.363	712.43	1917.91	1056.62
2014-12-30	198.563	1266.91	1255.47	1296.68	1054.97	1373.66	965.585	697.392	1914.62	1044.53
2014-12-31	196.61	1263.12	1256.38	1304.35	1050.84	1388.65	961.397	664.609	1910.54	1049.68
2015-01-01	196.61	1263.12	1256.38	1304.35	1050.84	1384.15	961.397	664.609	1910.54	1049.68
2015-01-02	196.63	1259.15	1253.62	1324.09	1043.28	1400.05	958.918	664.675	1876.88	1033.88
2015-01-05	193.205	1258.12	1214.87	1321.02	1017.74	1388.74	958.282	661.92	1819.18	1008.15
2015-01-06	191.419	1247.4	1203.81	1323.8	1011.62	1341.82	937.941	650.577	1874.54	993.121
2015-01-07	193.817	1231.6	1200.07	1345.54	1003	1352.66	931.775	649.444	1899.43	996.178
2015-01-08	196.959	1248.09	1222.64	1362.68	1030	1381.24	942.886	694.863	1954.96	1020.07
2015-01-09	195.305	1278.81	1209.48	1374.23	1022.71	1418.77	952.04	677.484	1937.81	1015.8
2015-01-12	193.9	1267.25	1192.99	1368.01	1029.29	1434.19	953.805	647.651	1895.28	1015.58
2015-01-13	193.484	1263.14	1188.65	1381	1042.18	1430.93	950.177	640.971	1951.15	1028.56
2015-01-14	192.557	1250.64	1174.25	1371.43	1031.19	1438.06	952.769	657.563	1917.77	1011.36
2015-01-15	191.171	1256.07	1174.59	1385.83	1039.6	1473.02	966.673	660.612	1924.3	1023.44
2015-01-16	193.772	1245.59	1189.07	1365.22	1044.33	1476.16	951.094	674.894	1884.26	1023.7
2015-01-19	193.772	1246.12	1190.49	1332.81	1060.41	1477.49	960.063	677.528	1892.84	1033.47
2015-01-20	193.728	1242.13	1179.44	1353.05	1061.08	1502.7	971.901	663.643	1899.25	1039.5
2015-01-21	194.654	1256.74	1183.99	1395.49	1065.54	1526.2	973.047	697.268	1956.51	1051.79
2015-01-22	197.502	1255.38	1197	1405.26	1062.57	1525.67	972.371	735.497	1985.2	1063.38
2015-01-23	196.418	1245.62	1191.65	1422.61	1065.67	1541.6	982.964	762.42	2004.03	1067.47
2015-01-26	196.944	1242.01	1190.29	1428.04	1073.62	1541.6	975.399	718.51	2032.48	1070.44
2015-01-27	194.692	1258.69	1197.73	1410.96	1077.23	1535.06	1000.63	736.39	2017.33	1075.1
2015-01-28	191.69	1261	1174.69	1414.79	1071.76	1551.8	999	712.43	2044.14	1076.78
2015-01-29	193.165	1239.4	1166.11	1399.98	1075.79	1540.51	983.416	681.307	2037.07	1071.51
2015-01-30	190.779	1242.3	1152.02	1386.88	1066.66	1517.21	986.797	660.906	2014.69	1056.65
2015-02-02	193.167	1256.03	1177.62	1391.28	1072.3	1519.87	985.685	672.332	2030.63	1059.43
2015-02-03	196.067	1251.11	1200.93	1398.55	1088.02	1520.35	973.01	721.067	2064.42	1072.4
2015-02-04	194.837	1275.03	1186.51	1403.64	1089.94	1513.33	989.164	710.102	2044.49	1079.02
2015-02-05	196.816	1298.94	1213.29	1418.62	1088.37	1529.83	985.863	748.015	2087.76	1086.81
2015-02-06	195.931	1302.09	1207.87	1403.32	1082.87	1533.99	978.825	768.458	2049.8	1086.69
2015-02-09	194.918	1303.92	1212.12	1390.39	1074.43	1512.23	987.71	779.343	2020.94	1077.16
2015-02-10	197.025	1291.83	1209.4	1392.65	1081.67	1505.36	982.331	763.448	1998.14	1080.8
2015-02-11	196.828	1279.86	1200.3	1381.35	1076.25	1512.23	973.314	767.761	1951.59	1080.61
2015-02-12	198.571	1272.07	1224.42	1400.45	1091.58	1523.53	1000.25	794.453	1990.22	1088
2015-02-13	199.333	1308.81	1231.06	1415.09	1101	1542.82	1003.21	844.708	2021.67	1094.15
2015-02-16	199.333	1311.13	1228.2	1414.33	1100.1	1546.57	1009.85	818.019	2025.16	1089.04
2015-02-17	199.675	1308.98	1232.36	1418.23	1099.83	1546.57	1008.04	818.043	2012.67	1090.62
2015-02-18	199.882	1321.68	1224.13	1413.69	1104.73	1562.24	1020.29	843.579	1989.33	1098.47
2015-02-19	199.649	1319.76	1215.76	1413.9	1114.43	1573.06	1028.61	827.534	2016.16	1099.23
2015-02-20	200.677	1320.03	1214.86	1413.61	1116.23	1557.5	1033.48	833.435	2026.83	1098.7
2015-02-23	200.446	1322.03	1216.93	1420.38	1123.62	1542.43	1036.53	813.588	2049.57	1099.71
2015-02-24	200.838	1327.98	1211.58	1426.12	1126.37	1542.21	1038.95	808.823	2063.74	1102.82
2015-02-25	201.043	1344.89	1234.25	1427.6	1127.17	1560.09	1041.62	800.154	2072.2	1101.23
2015-02-26	200.784	1327.46	1234.53	1437.88	1124.36	1552.36	1048.1	809.313	2056.43	1100.37
2015-02-27	200.245	1336.81	1232.65	1430.41	1128.26	1562.69	1048.02	796.648	2018.14	1102.62
2015-03-02	201.619	1338.24	1232.46	1434.41	1125.54	1575.31	1045.29	801.15	1990.71	1098.24
2015-03-03	200.656	1342.97	1226.51	1410.73	1114.22	1596.72	1050.93	822.526	1992.8	1092.86
2015-03-04	199.815	1334.42	1221.13	1391.94	1109.42	1578.1	1042.95	801.052	1978.04	1091.87
2015-03-05	200.439	1328.51	1218.03	1388.35	1116.04	1581.04	1044.76	819.894	2009.76	1096.85
2015-03-06	197.308	1321.33	1200.36	1386.73	1103.24	1581.04	1048.15	808.651	1968.92	1078.06
2015-03-09	198.125	1305.12	1195.87	1392.12	1098.82	1553.88	1040	801.419	1944.57	1076.62
2015-03-10	194.824	1293.63	1174.17	1372.55	1077.78	1533.63	1035.49	763.252	1886.91	1052.39
2015-03-11	194.375	1280.89	1168.91	1362.71	1082.95	1527.55	1033.89	751.895	1901.8	1047.56
2015-03-12	196.607	1316.89	1177.12	1378.91	1087.88	1546.18	1050.64	759.167	1921.21	1049.33
2015-03-13	195.486	1295.28	1164.82	1387.47	1086.49	1520.28	1058.9	733.37	1873.52	1039.9
2015-03-16	198.339	1300.29	1180.59	1408.24	1103.75	1521.64	1055.06	721.812	1895.92	1054.11
2015-03-17	197.42	1306.6	1180.42	1405.45	1096.59	1540.49	1065.66	730.319	1904.63	1054.43
2015-03-18	199.908	1312.59	1183.54	1424.95	1103.56	1531.33	1075.65	742.79	1916.95	1068.15
2015-03-19	199.259	1335.9	1178.78	1444.78	1107.46	1534.15	1070.56	755.108	1937.68	1075.62
2015-03-20	201.294	1366.3	1195.4	1437.99	1137.06	1533.06	1079.16	774.15	1969.32	1095.96
2015-03-23	200.767	1374.08	1202.97	1451.37	1144.42	1534.27	1092.71	745.317	1996.52	1096.43
2015-03-24	199.627	1378.95	1212.33	1442.1	1149.85	1532.9	1087.34	759.448	2032.83	1089.89
2015-03-25	196.938	1382.35	1196.74	1444.75	1143.19	1533.5	1096.47	752.697	2006.87	1089.47
2015-03-26	196.446	1353.93	1196.22	1434.35	1127.51	1481.16	1082.73	732.229	1958.07	1071.79
2015-03-27	197.137	1349.72	1180.04	1432.57	1131.93	1481.64	1080.43	730.11	1964.17	1070.43
2015-03-30	199.393	1315.51	1178.33	1461.71	1139.76	1500.92	1075.48	743.874	1973.79	1069.74
2015-03-31	197.812	1323.04	1183.04	1474.78	1123.4	1509.53	1064.82	748.054	1994.59	1055.61
2015-04-01	196.948	1312.77	1186.58	1486.17	1129.03	1513.51	1055.61	787.895	2035.43	1057.83
2015-04-02	197.598	1316.28	1201.24	1505.22	1142.89	1513.51	1072.21	817.874	2044.08	1064.8
2015-04-03	197.598	1316.28	1201.24	1505.22	1142.89	1513.51	1080.29	817.12	2044.08	1064.8
2015-04-06	198.742	1331.39	1215.88	1505.26	1157.33	1530.64	1085.66	842.225	2090.72	1075.39
2015-04-07	198.378	1336.53	1221.53	1505.45	1157.18	1532.92	1086.39	851.295	2079.56	1085.63
2015-04-08	199.094	1349.39	1219.95	1581.81	1146.13	1548.18	1096.57	855.701	2085.45	1095.53
2015-04-09	199.729	1342.97	1223.24	1614.72	1147.79	1560.14	1098.87	861.124	2092.77	1097.74
2015-04-10	200.474	1349.37	1231.29	1642.19	1152.58	1563.37	1096.69	875.559	2097.88	1103.2
2015-04-13	199.469	1328.3	1229.45	1714.49	1147.59	1567.58	1093.69	872.277	2079.74	1099.56
2015-04-14	199.725	1339.15	1242.4	1657.99	1154.52	1567.58	1107.7	887.156	2071.53	1108.59
2015-04-15	200.827	1320.94	1250.9	1655.5	1149.89	1548.05	1106.09	919.342	2033.24	1106.08
2015-04-16	200.5	1355.36	1266.72	1669.5	1150.47	1549.99	1110.67	944.686	2095.7	1109.02
2015-04-17	198.172	1340.35	1265.2	1664.28	1135.56	1532.02	1104.67	888.228	2049.06	1102.36
2015-04-20	199.943	1323.44	1274.35	1620.98	1144.92	1483.99	1101.35	886.789	2040.98	1106.49
2015-04-21	199.852	1331.22	1266.11	1688.91	1153.6	1471.59	1116.43	897.909	2071.97	1109.27
2015-04-22	200.735	1323.72	1262.94	1703.47	1149.5	1479.58	1120.12	891.761	2044.55	1109.75
2015-04-23	201.119	1320.3	1279.87	1691.74	1153.05	1466.38	1124.96	924.277	2066.58	1113.71
2015-04-24	200.845	1346.63	1279.24	1695.12	1161.71	1432.25	1126.63	907.029	2089.61	1127.19
2015-04-27	199.847	1363.24	1278.8	1706.72	1178.43	1415.49	1125.69	913.958	2113.26	1140.54
2015-04-28	200.543	1379.89	1287.03	1711.79	1167.09	1427.94	1133.64	904.951	2141.37	1138.13
2015-04-29	199.953	1361.98	1294.46	1703.5	1157.18	1411.79	1132.35	903.935	2127.99	1137.65
2015-04-30	198	1318.2	1268.74	1676.69	1163.49	1393.02	1097.34	896.939	2086.51	1135.02
2015-05-01	200.152	1313.77	1275.67	1676.76	1165.57	1393.02	1089.52	898.208	2073.22	1119.94
2015-05-04	200.802	1304.73	1281.33	1669.8	1168.79	1425.72	1089.15	896.051	2054.29	1115.48
2015-05-05	198.396	1322.5	1275.89	1647.6	1150.84	1423.83	1090.52	931.396	2069.06	1107.38
2015-05-06	197.654	1297.5	1267.97	1633.76	1162.53	1394.53	1096.27	938.413	2033.86	1114.51
2015-05-07	198.349	1273.74	1252.98	1602.33	1154.9	1381.78	1086.92	922.877	2001.11	1105.59
2015-05-08	200.821	1271.72	1261.23	1627.11	1175.15	1410.88	1092.55	922.48	2025.31	1150.3
2015-05-11	199.869	1268.55	1266.53	1648.54	1168.39	1432.38	1100.98	917.798	2011.07	1156.68
2015-05-12	199.284	1288.28	1264.2	1630.31	1165.28	1397.82	1102.51	946.32	1996.53	1146.86
2015-05-13	199.209	1323.15	1258.89	1622.49	1176.59	1416.69	1113.18	954.923	2041.24	1153.28
2015-05-14	201.122	1318.78	1264.76	1630.83	1188.35	1422.24	1102.46	935.274	2044.13	1161.95
2015-05-15	201.494	1323.6	1266.57	1657.17	1191.23	1435.42	1112.74	942.551	2064.07	1164.58
2015-05-18	202.159	1294.65	1253.57	1640.63	1191.95	1452.9	1120.51	947.061	2063.86	1158.27
2015-05-19	202.107	1269.36	1248.44	1655.12	1187.64	1450.11	1116.47	933.097	2056.67	1151.67
2015-05-20	202.115	1264.48	1245.78	1647.24	1186.88	1463.47	1119.55	915.943	2051.77	1159.01
2015-05-21	202.51	1273.42	1260.51	1640.46	1193.03	1463.19	1122.08	934.668	2053.85	1169.02
2015-05-22	201.982	1264.46	1255.46	1667.41	1182.69	1479.45	1120.43	948.044	2044.1	1162.05
2015-05-25	201.982	1278.93	1253.81	1667.41	1178.91	1461.44	1129.09	946.483	2041.91	1162.05
2015-05-26	199.96	1280.17	1229.48	1690.09	1157.37	1443.28	1115.42	930.61	1971.58	1140.04
[truncated: 1,107 more rows]
